# Supplementary material for: Meta-analysis reveals the predictable dynamic development of the gut microbiota in commercial pigs
Source: Microbiol Spectr. 2023 Oct 10;11(6):e01722-23. doi: 10.1128/spectrum.01722-23 (PMC10715009; doi:10.1128/spectrum.01722-23)
Supplement: Supplemental text — Qiime2 commands for closed reference clustering and analysis. [file spectrum.01722-23-s0003.txt]

#!/bin/sh -l

#SBATCH --nodes=1
#SBATCH --tasks-per-node=64
#SBATCH --time=2-00:00:00
#SBATCH --job-name meta_analysis
#SBATCH -A microbiome

############################################################
### Bash scripts for QIIME2-based closed-reference OTU picking pipeline  ###
############################################################

cd /scratch/bell/dong316/amplicon4/qiime_out

ml bioinfo Qiime/2-2021.11

# 1 for single-end reads, 2 for paired-end reads
qiime tools import \
  --type 'SampleData[SequencesWithQuality]' \
  --input-path ../manifest1 \
  --output-path demux1.qza \
  --input-format SingleEndFastqManifestPhred33V2

qiime tools import \
--type 'SampleData[PairedEndSequencesWithQuality]' \
--input-path ../manifest2 \
--output-path demux2.qza \
--input-format PairedEndFastqManifestPhred33V2

qiime demux summarize \
  --i-data demux1.qza \
  --o-visualization demux1.qzv
  
qiime demux summarize \
  --i-data demux2.qza \
  --o-visualization demux2.qzv

# merge paired reads using q2-vsearch join-paires
qiime vsearch join-pairs \
  --i-demultiplexed-seqs demux2.qza \
  --p-minovlen 20 \
  --p-minmergelen 200 \
  --p-maxmergelen 500 \
  --p-threads 8 \
  --p-allowmergestagger \
  --o-joined-sequences demux-joined2.qza
  
# join pair visualization
qiime demux summarize \
  --i-data demux-joined2.qza \
  --o-visualization demux-joined2.qzv

# Sequence quality control
qiime quality-filter q-score \
 --i-demux demux1.qza \
 --p-min-quality 20 \
 --o-filtered-sequences demux-filtered1.qza \
 --o-filter-stats demux-filter-stats1.qza
 
qiime quality-filter q-score \
  --i-demux demux-joined2.qza \
  --p-min-quality 20 \
  --o-filtered-sequences demux-filtered2.qza \
  --o-filter-stats demux-joined-filter-stats2.qza
  
 qiime demux summarize \
  --i-data demux-filtered1.qza \
  --o-visualization demux-filterd1.qzv
  
qiime demux summarize \
  --i-data demux-filtered2.qza \
  --o-visualization demux-filterd2.qzv

# dereplication
cp demux-filtered1.qza seqs1.qza
cp demux-filtered2.qza seqs2.qza

qiime vsearch dereplicate-sequences \
  --i-sequences seqs1.qza \
  --o-dereplicated-table table1.qza \
  --o-dereplicated-sequences rep-seqs1.qza
  
qiime vsearch dereplicate-sequences \
  --i-sequences seqs2.qza \
  --o-dereplicated-table table2.qza \
  --o-dereplicated-sequences rep-seqs2.qza

qiime feature-table summarize \
  --i-table table1.qza \
  --o-visualization table1.qzv \
  --m-sample-metadata-file ../sample-metadata.tsv

qiime feature-table tabulate-seqs \
  --i-data rep-seqs1.qza \
  --o-visualization rep-seqs1.qzv
  
qiime feature-table summarize \
  --i-table table2.qza \
  --o-visualization table2.qzv \
  --m-sample-metadata-file ../sample-metadata.tsv

qiime feature-table tabulate-seqs \
  --i-data rep-seqs2.qza \
  --o-visualization rep-seqs2.qzv
  
# reference import

cd /depot/john2185/data/dong316/meta_analysis/test

wget "https://www.arb-silva.de/fileadmin/silva_databases/qiime/Silva_132_release.zip"
unpigz Silva_132_release.zip

SILVA_DIR=/depot/john2185/data/dong316/meta_analysis/test/Silva132

qiime tools import \
 --input-path ${SILVA_DIR}/SILVA_132_QIIME_release/rep_set/rep_set_16S_only/97/silva_132_97_16S.fna \
 --output-path ${SILVA_DIR}/97_otus.qza \
 --type 'SampleData[Sequence]'

qiime tools import \
 --type 'FeatureData[Taxonomy]' \
 --input-format HeaderlessTSVTaxonomyFormat \
 --input-path ${SILVA_DIR}/SILVA_132_QIIME_release/taxonomy/16S_only/97/taxonomy_7_levels.txt \
 --output-path ${SILVA_DIR}/taxonomy_97.qza

qiime tools import \
 --input-path ${SILVA_DIR}/SILVA_132_QIIME_release/trees/97/97_otus.tre \
 --output-path ${SILVA_DIR}/tree_97.qza \
 --type 'Phylogeny[Rooted]'
 
cd -
cp ${SILVA_DIR}/*97* .

# closed  reference clustering
# cluster at 97% identity against silva132 97% OTUs reference database

qiime vsearch cluster-features-closed-reference \
 --i-table table1.qza \
 --i-sequences rep-seqs1.qza \
 --i-reference-sequences ../97_otus.qza \
 --p-perc-identity 0.97 \
 --p-threads 32 \
 --o-clustered-table table1-cr-97.qza \
 --o-clustered-sequences rep-seqs1-cr-97.qza \
 --o-unmatched-sequences unmatched1-cr-97.qza
 
qiime vsearch cluster-features-closed-reference \
  --i-table table2.qza \
  --i-sequences rep-seqs2.qza \
  --i-reference-sequences ../97_otus.qza \
  --p-perc-identity 0.97 \
  --p-threads 32 \
  --o-clustered-table table2-cr-97.qza \
  --o-clustered-sequences rep-seqs2-cr-97.qza \
  --o-unmatched-sequences unmatched2-cr-97.qza
  
qiime feature-table summarize \
  --i-table table1-cr-97.qza \
  --o-visualization table1-cr-97.qzv \
  --m-sample-metadata-file ../sample-metadata.tsv

qiime feature-table tabulate-seqs \
  --i-data rep-seqs1-cr-97.qza \
  --o-visualization rep-seqs1-cr-97.qzv
  
qiime feature-table summarize \
  --i-table table2-cr-97.qza \
  --o-visualization table2-cr-97.qzv \
  --m-sample-metadata-file ../sample-metadata.tsv
  
qiime feature-table tabulate-seqs \
  --i-data rep-seqs2-cr-97.qza \
  --o-visualization rep-seqs2-cr-97.qzv

qiime feature-table merge \
  --i-tables table1-cr-97.qza \
  --i-tables table2-cr-97.qza \
  --o-merged-table table3.qza
  
qiime feature-table merge-seqs \
  --i-data rep-seqs1-cr-97.qza \
  --i-data rep-seqs2-cr-97.qza \
  --o-merged-data rep-seqs3.qza
  
qiime feature-table summarize \
  --i-table table3.qza \
  --o-visualization table3.qzv \
  --m-sample-metadata-file ../sample-metadata.tsv

qiime feature-table tabulate-seqs \
  --i-data rep-seqs3.qza \
  --o-visualization rep-seqs3.qzv

# de novo chimera checking
qiime vsearch uchime-denovo \
  --i-table table3.qza \
  --i-sequences rep-seqs3.qza \
  --output-dir uchime-dn-out

qiime metadata tabulate \
  --m-input-file uchime-dn-out/stats.qza \
  --o-visualization uchime-dn-out/stats.qzv

qiime feature-table filter-features \
  --i-table table3.qza \
  --m-metadata-file uchime-dn-out/chimeras.qza \
  --p-exclude-ids \
  --o-filtered-table uchime-dn-out/table-nonchimeric-w-borderline.qza
  
qiime feature-table filter-seqs \
  --i-data rep-seqs3.qza \
  --m-metadata-file uchime-dn-out/chimeras.qza \
  --p-exclude-ids \
  --o-filtered-data uchime-dn-out/rep-seqs-nonchimeric-w-borderline.qza

cp uchime-dn-out/table-nonchimeric-w-borderline.qza table.qza
cp uchime-dn-out/rep-seqs-nonchimeric-w-borderline.qza rep-seqs.qza

qiime feature-table summarize \
  --i-table table.qza \
  --o-visualization table.qzv \
  --m-sample-metadata-file ../sample-metadata.tsv

qiime feature-table tabulate-seqs \
  --i-data rep-seqs.qza \
  --o-visualization rep-seqs.qzv

# diversity analysis and taxonomy analysis can be performed using the current table.qza and rep-seqs.qza files according to the offical QIIME2 tutorial
