# Supplementary material for: Meta-analysis reveals the predictable dynamic development of the gut microbiota in commercial pigs
Source: Microbiol Spectr. 2023 Oct 10;11(6):e01722-23. doi: 10.1128/spectrum.01722-23 (PMC10715009; doi:10.1128/spectrum.01722-23)
Supplement: Supplemental tables — Tables S1 to S12. [file spectrum.01722-23-s0004.xlsx]

## Sheet: S1
TABLE S1: Details of the studies included in this meta-analysis
Year	Journal	Country	Samples (total)	Samples (control)	Pigs (control)	Weaning age (day)	Litters	Breed	Treatment	Time range (day)	Time points	Collection method	DNA extraction	Primers	Sequence platform	Hypervariable regions	Data type	Data accession	Location	doi
2021	mSystems	Canada	752	752	45	14/21/28	7	Duroc×(Landrace×Yorkshire)	none	4 - 155	21	swabs	QIAamp BiOstic bacteremia DNA kit (Qiagen)	515F -5′- GTGCCAGCMGCCGCGGTAA-3′; 806R - 5′ - CTACHVGGGTWTCTAAT-3′	MiSeq	V4	Amplicon	PRJNA629856	Lacombe, Alberta	https://doi.org/10.1128/mSystems.00682-21
2021	PNAS	USA	492	217	30 (13)	28	2	Duroc×(Landrace×Yorkshire)	diet restricted	20 - 154	17	swabs	Qiaquick columns (Qiagen)	na	MiSeq	V4	Amplicon	PRJEB38446	North Carolina	https://doi.org/10.1073/pnas.2024446118	external validation in random forest
2021	Front Microbiol	Netherlands	60	60	60	35	12	GreatYorkshire×DutchLandrace	none	0 - 35	12	swabs	Qiagen QIAamp Fast DNA stool mini kit (Qiagen)	CVI_V3-forw CCTACGGGAGGCAGCAG and CVI_V4-revGGACTACHVGGGTWTCT	MiSeq	V3-4	Amplicon	PRJNA594837	52.15 N 5.33 E	https://doi.org/10.3389/fmicb.2021.564408
2021	Animal	China	76	40	18 (9)	35	18	LargeWhite×Duroc×Min-pig	social contact	16 - 63	4	feces	E.Z.N.A.®Stool DNA Kit (Omega)	341F 805R	NovaSeqPE250	V3-4	Amplicon	PRJNA668937	Harbin	https://doi.org/10.1016/j.animal.2021.100393	external validation in random forest
2021	Appl Microbiol Biot	China	64	32	20 (10)	21	na	na	lincomycin	28 - 49	4	feces	E.Z.N.A.® Soil DNA Kit (Omega)	338F 806R	MiSeq	V3-4	Amplicon	PRJNA750589	Harbin	https://doi.org/10.1007/s00253-021-11627-x
2021	mSphere	USA	216	216	54	21	6	Duroc×(Landrace×Yorkshire)	none	0 - 21	4	swabs	Qiagen PowerSoil DNA extraction kits (Qiagen)	515F 806R	MiSeq	V4	Amplicon	PRJNA721243	Minnesota	https://doi.org/10.1128/mSphere.00663-21
2021	Environ Microbiol	Netherlands	160	80	20 (10)	28	10	Tempo×Topigs-20	early feeding	2-42	8	swabs	QIAamp DNA Stool Mini Kit (Qiagen)	V3F primer (50-CCTACGGGNGGCWGCAG-30) andV4R primer (50-GACTACHVGGGTATCTAATCC-30)	MiSeq	V3-4	Amplicon	PRJNA684557	51.99 N 5.66 E	https://doi.org/10.1111/1462-2920.15791
2020	Microorganisms	USA	157	157	23	21	3	Large White×Landrace	none	1 - 35	8	feces	MagAttract Power Microbiome Kit (Qiagen)	515F 806R	MiSeq	V4	Amplicon	PRJNA613280	39.02 N 76.53 W	https://doi.org/10.1128/mSphere.00663-21.
2020	Animals (basal)	Australia	76	14	26 (5)	21	15	Large White×Landrace	ceftiofur & FMT	7 - 18	3	feces	MagMAXTM DNA Multi-Sample Ultra Kit Protocol (ThermoFisher)	(5’ TCG TCG GCA GCG TCA GAT GTG TAT AAGAGA CAG CCT ACG GGN GGC WGC AG) and reverse primer (5’ GTC TCG TGG GCT CGG AGA TGT GTA TAA GAG ACA GGA CTA CHV GGG TAT CTA ATC C)	MiSeq	V4	Amplicon	PRJNA622643	University of Adelaide, Australia	https://doi.org/10.3390/ani10050762
2020	Nat Commun	Norway	132	34	28 (7)	28	8	Landrace×Yorkshire	dietary fiber	28 -55	5	feces	MagAttract PowerMicrobiome DNA/RNA Kit (MoBio)	341F 805R	MiSeq	V3-4	Amplicon	PRJNA574295	59.68 N 10.76 E	https://doi.org/10.1038/s41467-020-19585-0
2020	Front Vet Sci	USA	204	71	65	21	10	na	Oxytetracycline	42 - 53	5	feces	PowerMag fecal DNA/RNA extraction kit (MoBio)	na	MiSeq	V4	Amplicon	PRJNA553258	42.03 N 93.63 W	https://doi.org/10.3389/fvets.2020.00255
2019	Microbiome (Exp.1)	USA	270	270	18	21	3	na	none	0 - 174	16	swabs	PowerLyzer PowerSoil DNA Isola_x0002_tion Kit (Qiagen)	F: 5′-GTGCCAGCMGCCGCGGTAA-3′ andR: 5′-GGACTACHVGGGTWTCTAAT-3′	MiSeq	V4	Amplicon	PRJNA531671	University of Arkansas-Division of Agriculture Swine Research Unit	https://doi.org/10.1186/s40168-019-0721-7
2019	Microbiome (Exp.2)	USA	246	123	24 (12)	21	na	na	FMT	21 - 183	11	swabs	PowerLyzer PowerSoil DNA Isola tion Kit (Qiagen)	F: 5′-GTGCCAGCMGCCGCGGTAA-3′ andR: 5′-GGACTACHVGGGTWTCTAAT-3′	MiSeq	V4	Amplicon	PRJNA531671	University of Arkansas-Division of Agriculture Swine Research Unit	https://doi.org/10.1186/s40168-019-0721-7
2019	Front Immunol	Canada	231	120	84	21	7	Duroc×LargeWhite/Landrace	amoxicillin	3 - 49	6	swabs	QIAamp RFAST DNA stool mini kit (Qiagen)	na	MiSeq	na	Amplicon	PRJNA485821	University of Alberta, Edmonton	https://doi.org/10.3389/fimmu.2019.02059
2019	Scientific Reports	Netherlands	177	74	28 (7)	24	18	Hypor×Maxter	insulin/probiotic(Salmonella d25)	1 - 55	7	feces	Non-kit bead-beating method	515F 806R	HiSeq2500	V4	Amplicon	PRJEB31925	Sint Anthonis	https://doi.org/10.1038/s41598-019-54353-1
		total	3313	2260	349

## Sheet: S2
TABLE S2: Comparisons of alpha diversity measures between ages
	Faith's Phylogenetic diversity
	lmer(faith_pd ~ age_day + (1|paper))
		Estimate	Std. Error	t value	Pr(>|t|)
	(Intercept)	41.66	2.501	16.66	1.42e-10
	age_day	0.1685	0.006041	27.89	< 2e-16
	P value from pairwise comparison using wilcox rank sum test. Adjusted with BH method
	age (days)	0	1	2	3	4	7	10	11	14	15	16	17	18	20	21	22	23	24	25	27	28	29	30	32	33	35	39	41	42	49	50	51	55	56	61	63	70	76	77	84	90	91	99	104	112	116	118	130
	1	1.3809e-16
	2	0.000339831	6.57696e-06
	3	3.77484e-14	1.94286e-06	0.071604
	4	4.04083e-12	3.88115e-09	0.540404	0.08357
	7	0.0253445	4.81283e-16	0.00170901	2.0572e-12	2.63925e-10
	10	0.930067	1.22378e-10	3.01729e-05	4.12496e-13	7.5571e-13	0.00548192
	11	0.33782	5.38445e-11	0.000142041	6.25149e-14	3.04585e-14	0.124952	0.0195582
	14	0.304755	4.67111e-17	5.43297e-05	6.8918e-16	5.34966e-15	0.0324269	0.263677	0.465071
	15	0.434167	5.38445e-11	5.9577e-05	5.87997e-14	2.01149e-14	0.0907207	0.0357234	0.70407	0.502764
	16	0.0021683	6.8786e-08	7.09119e-06	1.63553e-09	3.29472e-10	4.31116e-07	0.00123946	1.08071e-05	3.33931e-05	1.40661e-05
	17	0.434167	2.37493e-08	1.30583e-05	4.17788e-10	1.44523e-10	4.70367e-06	0.0177235	4.08362e-05	0.00177951	3.48596e-05	0.064683
	18	0.671553	4.67111e-17	1.11286e-07	9.70749e-22	1.59326e-21	5.10602e-05	0.911583	0.000362149	0.123441	0.000448271	7.25554e-05	0.00462378
	20	0.498086	4.2063e-14	5.83211e-07	7.70359e-18	6.74102e-18	5.05188e-06	0.204066	4.43383e-05	0.00817475	7.00967e-05	0.00190045	0.213282	0.102695
	21	0.605093	6.21718e-17	2.42208e-07	6.99597e-20	6.10067e-20	8.60738e-06	0.471877	0.000170748	0.0214652	0.000191692	0.000775678	0.0464574	0.258852	0.473318
	22	0.721424	1.95484e-16	5.82967e-07	4.24994e-18	1.26288e-18	5.42328e-06	0.400228	8.08083e-05	0.0285299	7.19992e-05	0.000304043	0.068292	0.254514	0.572489	0.897635
	23	0.0796272	1.13757e-12	1.12453e-08	6.84576e-16	2.64719e-17	2.10035e-12	7.05769e-06	1.96126e-09	8.19764e-08	4.4667e-10	0.0753318	0.0960109	8.19764e-08	0.000933857	4.58612e-05	2.69182e-05
	24	0.0596708	2.0572e-12	8.69325e-09	1.59344e-15	6.21718e-17	7.99824e-15	3.81672e-08	6.25328e-10	3.24477e-10	1.1412e-10	0.0912998	0.00235877	2.56327e-10	9.89684e-06	3.21838e-07	5.81285e-08	0.207438
	25	0.229835	5.38445e-11	9.61656e-07	3.16182e-14	1.6996e-15	8.78552e-10	0.0104612	5.51286e-09	2.84329e-05	2.53263e-09	0.0137922	0.601543	0.000236855	0.184075	0.0283708	0.0239736	0.00957708	6.69555e-05
	27	0.441471	1.12428e-13	2.91246e-06	2.60408e-16	1.07618e-16	2.40103e-06	0.12019	0.000161098	0.00215254	0.000197054	0.0032179	0.992225	0.037812	0.363022	0.154937	0.124526	0.101146	0.0196157	0.953019
	28	0.163919	4.37969e-17	2.58294e-08	2.77483e-19	1.63142e-19	6.35299e-11	0.00188175	1.11172e-08	7.50379e-07	5.93312e-09	0.00865914	0.27507	2.03125e-05	0.0124718	0.00145405	0.000378367	0.530852	0.108139	0.104829	0.301687
	29	0.0485266	2.41739e-17	8.21368e-09	1.38844e-20	1.59326e-21	8.01884e-13	0.000129163	1.00141e-09	8.75691e-09	5.62866e-10	0.0230495	0.0547851	4.08831e-07	0.000827002	2.80488e-05	8.73573e-06	0.524406	0.778214	0.00286372	0.0664915	0.257991
	30	0.00451465	1.22378e-10	1.18016e-07	4.12496e-13	3.67428e-14	3.26379e-12	8.48318e-07	2.29005e-08	6.84399e-10	1.07975e-08	0.235355	0.000262826	9.90344e-10	1.24411e-06	1.58531e-07	5.99986e-09	0.00222084	0.00381241	6.35281e-06	0.000134605	8.35784e-05	0.00272263
	32	0.0385184	1.78253e-17	3.03295e-11	2.44666e-22	9.47554e-24	2.08007e-18	1.05119e-07	1.69464e-13	5.99166e-12	3.39439e-14	0.0354761	0.00634536	5.72452e-11	8.1335e-06	7.0125e-08	8.24503e-09	0.619729	0.260481	0.000123923	0.0343061	0.373494	0.592615	9.8332e-05
	33	1.06406e-05	1.96196e-13	3.97884e-09	6.21718e-17	1.9308e-18	1.14945e-16	4.20967e-09	2.9339e-11	1.82283e-14	1.26802e-11	0.965771	3.56217e-06	5.06926e-14	4.25531e-10	4.53604e-12	3.271e-13	7.09119e-06	1.23932e-05	2.89576e-09	1.81375e-07	2.16365e-08	2.03528e-06	0.16856	2.34425e-08
	35	0.00482559	1.92469e-16	6.7898e-11	5.88623e-21	1.41138e-22	5.44359e-17	5.65928e-07	5.16677e-13	6.92076e-12	1.83268e-13	0.0972372	0.0123662	2.03773e-11	4.75657e-06	2.70535e-08	4.55194e-09	0.155418	0.65772	3.1226e-05	0.00408379	0.0133214	0.214188	0.0468397	0.138785	0.000241669
	39	0.0207876	3.46594e-09	1.00999e-06	3.62755e-11	4.85637e-12	2.0572e-12	5.4237e-08	2.89882e-07	3.29472e-10	1.10765e-07	0.173841	7.31024e-06	2.45913e-10	1.15225e-07	5.22868e-08	5.1962e-10	0.000430225	0.00168104	2.57644e-06	0.000171825	6.33974e-05	0.00407811	0.678022	1.00805e-05	0.0699053	0.0895199
	41	0.0073332	2.65924e-10	1.94264e-07	1.21834e-12	1.11894e-13	1.34051e-13	3.98452e-08	2.3062e-08	4.21707e-11	9.68765e-09	0.193526	1.51029e-05	1.39234e-11	3.02364e-08	8.28786e-09	6.45708e-11	0.000219875	0.00118439	5.48307e-07	1.93233e-05	1.19918e-05	0.0010972	0.890589	4.41694e-06	0.126829	0.0339924	0.486715
	42	0.000414769	5.38445e-11	3.57315e-07	2.99891e-14	1.14077e-15	5.09231e-14	4.23774e-06	6.75498e-14	5.17809e-11	3.80607e-14	0.314912	0.00931063	2.49008e-10	4.69351e-06	5.15234e-08	1.02772e-08	0.081202	0.370138	7.82278e-06	0.000957335	0.00313029	0.0634303	0.382211	0.0444184	0.00908955	0.421136	0.332498	0.231378
	49	0.00496007	1.06054e-15	2.97255e-09	5.22409e-18	7.32061e-19	1.07618e-16	4.24637e-08	1.64665e-12	2.23257e-12	4.12074e-13	0.180329	0.000790601	3.15097e-12	2.89584e-07	3.16962e-09	1.32348e-10	0.0531798	0.373494	1.68734e-06	0.00144812	0.00467959	0.129395	0.0570939	0.0286623	0.00080916	0.621293	0.0562792	0.0360344	0.839613
	50	0.0440955	1.40693e-09	1.08126e-06	1.11319e-11	1.33766e-12	4.02919e-10	8.63878e-06	3.82956e-07	1.05146e-07	1.81185e-07	0.115951	0.0028523	1.64905e-07	5.66759e-05	1.62838e-05	2.37097e-06	0.0550947	0.163637	0.000400645	0.004585	0.0112865	0.0960109	0.23074	0.0227913	0.0164331	0.519581	0.315015	0.194195	0.949792	0.630467
	51	0.0457482	2.43881e-06	7.9205e-05	1.57106e-07	4.9183e-08	1.79879e-07	0.000134581	8.33171e-05	2.1439e-06	5.57529e-05	0.304611	0.00197339	2.1439e-06	0.000124344	2.92989e-05	9.59787e-06	0.00810328	0.00871903	0.000546359	0.00203606	0.00142372	0.00992661	0.64873	0.00196214	0.441635	0.0702256	0.309945	0.653519	0.325952	0.0912998	0.175411
	55	9.39175e-05	1.40693e-09	5.65928e-07	1.11319e-11	1.33766e-12	1.67091e-11	4.01324e-07	1.09832e-07	1.67114e-09	7.01171e-08	0.377413	0.00022775	1.33832e-09	6.49261e-07	5.93644e-08	1.15438e-08	0.000491219	0.00182532	4.79617e-06	2.33859e-05	2.14302e-05	0.000284665	0.102695	7.9205e-05	0.57659	0.00218781	0.114697	0.102969	0.0120245	0.00695608	0.0285177	0.227602
	56	0.0041507	6.21718e-17	1.93245e-11	1.53262e-21	1.70475e-23	5.65157e-21	4.30855e-10	2.39035e-14	4.0131e-15	4.16232e-15	0.0801255	0.000150778	1.56039e-15	6.01214e-09	3.51158e-11	6.29754e-13	0.0170379	0.182105	3.85493e-08	0.000162402	0.000760249	0.0632783	0.0487651	0.0051531	0.000188329	0.481818	0.101193	0.0309126	0.925967	0.811748	0.743576	0.0886316	0.00366725
	61	2.13159e-06	1.12428e-13	1.53051e-09	3.00192e-17	7.80612e-19	2.26101e-19	1.27858e-11	6.04934e-12	5.83487e-19	2.6248e-12	0.601645	4.55194e-09	5.83487e-19	1.97193e-13	1.71599e-15	3.08958e-19	1.34189e-09	1.7004e-12	3.2625e-12	2.62538e-13	2.43101e-17	8.41496e-12	0.0056211	4.73235e-18	0.555649	3.58392e-08	7.19992e-05	0.00221932	0.000222541	3.21838e-07	1.44199e-05	0.0675723	0.489283	3.79366e-09
	63	0.00133519	2.0572e-12	8.69325e-09	1.59344e-15	6.21718e-17	2.72416e-14	2.30271e-07	4.99699e-10	1.95939e-11	2.34733e-10	0.253166	0.00041542	4.05106e-11	3.44844e-07	8.29973e-09	9.38372e-10	0.00227982	0.00242977	1.35351e-06	2.78932e-05	1.92072e-05	0.00115761	0.944957	6.25783e-05	0.123785	0.0393942	0.530636	0.913048	0.259628	0.0501463	0.204225	0.761751	0.082301	0.0496741	0.00420537
	70	0.006306	1.31911e-16	1.68099e-10	3.73909e-21	9.19533e-23	2.40689e-17	7.01171e-08	1.21834e-12	4.21445e-13	2.25955e-13	0.0417055	0.0011926	1.1125e-12	2.69001e-07	4.21045e-09	1.13523e-10	0.0248413	0.0695308	1.14381e-06	0.00034212	0.0004112	0.0342261	0.0487651	0.00141467	0.000189982	0.528898	0.255977	0.068367	0.64873	0.619539	0.906571	0.0440123	0.00224703	0.775057	1.78643e-12	0.0243099
	76	0.00130703	1.22378e-10	1.18016e-07	4.12496e-13	3.67428e-14	1.63009e-13	1.71684e-07	1.16234e-08	2.12071e-11	6.14592e-09	0.345417	5.17661e-05	3.50372e-11	5.32903e-08	4.18327e-09	3.29316e-10	0.00010277	0.000245273	4.20057e-07	5.33092e-06	2.12488e-06	0.000158603	0.341625	3.08927e-06	0.510961	0.00650446	0.170778	0.363558	0.081988	0.0104759	0.0508275	0.64873	0.20213	0.00425638	0.218068	0.325385	0.00319639
	77	0.00427156	8.69325e-09	1.88959e-06	1.20655e-10	1.93245e-11	8.41572e-12	1.18016e-07	6.15544e-07	5.38445e-11	2.72551e-07	0.318166	3.56217e-06	5.38445e-11	5.68724e-08	5.42393e-09	5.96233e-11	5.22336e-05	8.41951e-06	7.31096e-07	5.63973e-06	1.5349e-07	5.97286e-05	0.408322	3.23516e-08	0.517298	0.00284082	0.0941873	0.337575	0.0837536	0.00206653	0.0206598	0.914722	0.223742	0.00267963	0.0122007	0.605061	0.00131776	0.954378
	84	0.00310479	2.8723e-16	1.00019e-09	1.02809e-20	6.82165e-22	6.8918e-16	6.86988e-07	8.41572e-12	6.50789e-12	4.24694e-12	0.109481	0.00234204	7.41868e-11	1.50057e-06	1.85942e-08	1.87493e-09	0.0328002	0.191112	3.31901e-06	0.000760249	0.00186707	0.0488887	0.153636	0.0127281	0.0023234	0.455847	0.30431	0.125802	0.914722	0.743809	0.995758	0.19235	0.00617698	0.824919	2.57644e-06	0.140301	0.896443	0.044959	0.0178723
	90	0.000577168	1.22378e-10	1.18016e-07	4.12496e-13	3.67428e-14	5.11809e-13	3.36297e-07	9.16618e-09	5.38445e-11	6.14592e-09	0.635122	0.000204876	1.0245e-10	1.99973e-07	4.86918e-09	7.90425e-10	0.000404022	0.0007276	8.63134e-07	1.24746e-05	3.38655e-06	0.000158603	0.262613	3.48652e-05	0.64668	0.00525489	0.124587	0.262366	0.0642047	0.0122616	0.0419919	0.530436	0.23074	0.00552538	0.371728	0.242105	0.00132199	0.857794	0.590485	0.0249517
	91	0.00830323	3.46594e-09	1.00999e-06	3.62755e-11	4.85637e-12	3.85594e-12	3.30534e-07	2.44299e-07	3.29472e-10	1.31048e-07	0.349076	2.06032e-05	1.8864e-09	5.10445e-07	4.30541e-08	2.00227e-09	0.00146291	0.00310479	3.84312e-06	9.72635e-05	0.000109845	0.00299277	0.764898	0.000125706	0.248957	0.0266576	0.644454	0.833239	0.224399	0.0538105	0.166309	0.894478	0.15209	0.0503292	0.0154105	0.911583	0.0376219	0.470563	0.607227	0.13261	0.446641
	99	6.20769e-06	2.37493e-08	3.56217e-06	4.17788e-10	7.71883e-11	3.71573e-11	2.68922e-07	6.97682e-07	6.35299e-11	6.97682e-07	0.28411	6.56833e-06	6.35299e-11	2.60568e-09	4.36792e-10	4.43812e-11	1.05119e-07	2.37493e-08	6.97682e-07	4.55194e-09	4.43812e-11	3.88115e-09	0.000262826	3.71573e-11	0.0660914	1.51963e-06	1.24715e-05	3.12421e-05	0.000760874	1.34619e-05	7.18789e-06	0.0012835	0.78935	3.58752e-09	0.00137574	0.000134794	2.16268e-10	0.000825865	0.000375959	7.26022e-06	0.00732606	0.000704865
	104	4.51171e-07	6.77839e-14	1.11487e-09	1.58283e-17	4.52755e-19	6.11369e-19	7.8066e-11	4.22151e-12	2.41739e-17	1.87634e-12	0.785877	1.73011e-07	1.85572e-17	2.09188e-12	8.74367e-15	1.25108e-16	7.13268e-09	1.09414e-09	1.31784e-11	4.43964e-11	3.67428e-14	1.50054e-10	0.00562353	5.01642e-14	0.501561	3.24122e-07	0.000509975	0.00257105	0.000555116	2.1644e-06	5.35426e-05	0.0674666	0.502215	1.85645e-08	0.597351	0.00416137	4.97689e-10	0.0508275	0.0265203	1.10761e-05	0.244477	0.0181956	0.0266614
	112	0.0276532	6.77839e-14	3.9487e-09	1.58283e-17	6.65817e-19	1.11894e-13	1.63549e-06	4.42784e-10	2.65924e-10	1.40833e-10	0.0402069	0.00213354	2.90489e-09	8.07187e-06	6.5476e-07	2.59736e-08	0.0580651	0.280786	5.77951e-05	0.00345736	0.0132764	0.185764	0.0259752	0.0185031	0.00017782	0.948908	0.0744918	0.01294	0.560445	0.935087	0.502215	0.0273089	0.00356885	0.734018	7.61344e-11	0.0186601	0.424071	0.00172069	0.000555116	0.528761	0.00203606	0.0262232	3.46594e-09	6.86573e-09
	116	8.88567e-07	1.22378e-10	1.18016e-07	4.12496e-13	3.67428e-14	1.3028e-14	3.46339e-09	4.417e-09	2.88815e-14	3.76188e-09	0.702775	2.68922e-07	2.88815e-14	1.97917e-11	3.3008e-13	1.67715e-14	3.53199e-09	4.23292e-10	3.76188e-09	1.20723e-10	5.3764e-14	2.32334e-10	0.0001434	1.10355e-13	0.134478	1.43053e-07	3.87465e-06	3.99592e-05	0.000339831	9.87267e-07	2.58074e-06	0.00636418	1	4.30855e-10	0.0240101	0.000166694	1.80707e-11	0.00111125	0.00299241	2.44346e-06	0.0201857	0.00123269	0.365829	0.139749	3.66365e-10
	118	0.00215254	3.46594e-09	1.00999e-06	3.62755e-11	4.85637e-12	2.0572e-12	5.4237e-08	2.04332e-07	7.34992e-12	1.10765e-07	0.262751	2.02021e-06	3.93982e-12	8.88819e-09	1.39062e-09	4.72915e-12	5.67956e-06	4.66764e-07	2.04332e-07	2.2652e-07	2.56617e-09	3.59283e-06	0.124587	4.22681e-10	0.716537	0.000445782	0.0145149	0.0925606	0.0368092	0.000334595	0.00356885	0.619899	0.337858	0.000236855	0.0867739	0.245223	2.92972e-05	1	0.539597	0.00431283	0.944465	0.254322	0.000209711	0.0838147	1.63123e-05	0.000715408
	130	6.07536e-08	2.65924e-10	1.94264e-07	1.21834e-12	1.11894e-13	4.07655e-14	6.41423e-09	8.94868e-09	8.57668e-14	8.29973e-09	0.130614	4.27585e-07	8.57668e-14	2.69462e-11	6.49935e-13	5.19716e-14	2.50616e-09	2.65924e-10	8.29973e-09	1.08217e-10	9.53457e-14	5.23342e-11	3.99592e-05	1.34051e-13	0.0274122	1.15998e-08	3.22881e-06	7.03498e-06	5.18582e-05	5.74243e-07	1.07871e-06	0.00179308	0.560445	1.14534e-10	0.000862741	2.9691e-05	4.28311e-12	0.000132006	0.000150045	1.26787e-07	0.00152099	0.000235533	0.579386	0.0032911	2.9055e-10	0.0984548	0.000117295
	132	0.00326362	2.37493e-08	3.56217e-06	4.17788e-10	7.71883e-11	3.71573e-11	2.68922e-07	1.11844e-06	6.35299e-11	6.97682e-07	0.254514	6.56833e-06	6.35299e-11	3.9866e-08	2.30829e-08	4.43812e-11	1.58255e-05	1.73693e-06	1.22654e-06	3.28323e-07	2.80627e-08	8.51706e-06	0.239022	2.35761e-09	0.913048	0.000933818	0.018092	0.0789458	0.0432299	0.00116111	0.00522884	0.365243	0.441635	0.000135352	0.470336	0.146821	4.51555e-05	0.837026	0.383868	0.00446899	1	0.237767	0.00069406	0.215368	1.5188e-05	0.00102296	0.922013	0.000330123
	138	3.86326e-06	6.8786e-08	7.09119e-06	1.63553e-09	3.29472e-10	1.68099e-10	6.39659e-07	1.88959e-06	2.78483e-10	1.88959e-06	0.168905	1.25298e-05	2.78483e-10	8.61072e-09	1.19243e-09	1.99538e-10	1.81185e-07	6.8786e-08	1.88959e-06	1.47119e-08	1.99538e-10	9.20135e-09	0.000165674	1.68099e-10	0.0403026	1.27074e-06	1.52613e-05	3.52826e-05	0.000527332	1.46066e-05	1.55028e-05	0.0012287	0.580885	7.61203e-09	0.000977224	0.000103262	9.21558e-10	0.000483878	0.000378129	6.1888e-06	0.00411187	0.00060028	0.504941	0.00856681	1.11143e-08	0.124763	0.00015102	0.836251
	140	8.06178e-05	6.77839e-14	1.11487e-09	1.58283e-17	4.52755e-19	6.11369e-19	7.8066e-11	6.29e-12	5.42563e-17	1.75619e-12	0.19235	2.44299e-07	5.42563e-17	2.71365e-11	5.19716e-14	1.5081e-16	1.20598e-06	1.20435e-07	4.3128e-11	6.64919e-09	1.67577e-11	6.8786e-08	0.253444	2.57094e-11	0.356731	5.569e-05	0.0549933	0.120759	0.0234831	5.22336e-05	0.00715198	0.721424	0.115102	4.1261e-05	0.00614327	0.470287	3.51626e-06	0.743809	0.97114	0.00215213	0.468664	0.488954	6.47475e-06	0.00337382	3.07697e-06	1.39415e-05	0.521353	6.28217e-07
	146	2.96888e-07	3.46716e-13	3.01265e-09	1.30409e-16	4.73235e-18	1.41505e-17	9.55128e-10	1.50493e-11	9.75011e-16	1.1299e-11	0.66747	1.18557e-06	2.73207e-15	3.61415e-11	1.23287e-13	1.40653e-14	1.03875e-07	3.11736e-07	3.87762e-10	2.35761e-09	8.66017e-11	9.36135e-09	0.0051531	2.13435e-10	0.400531	3.22881e-06	0.00255797	0.00438594	0.000551785	2.70809e-05	0.00048186	0.0551722	0.711791	5.12943e-07	0.223529	0.00491367	1.26317e-07	0.0312991	0.0394673	3.48652e-05	0.0835256	0.0208884	0.247786	0.408322	8.47105e-07	0.628682	0.044623	0.0592562
	154	0.012996	6.8786e-08	7.09119e-06	1.63553e-09	3.29472e-10	3.13022e-10	6.39659e-07	3.6233e-06	1.31381e-08	1.88959e-06	0.280222	7.9205e-05	9.09316e-09	2.15888e-06	4.6026e-07	1.84905e-08	0.00152044	0.0013007	1.40661e-05	6.43213e-05	3.92874e-05	0.00219459	0.54044	6.88282e-05	0.446641	0.0155812	0.239115	0.459947	0.158938	0.0213835	0.0798476	0.833239	0.243919	0.0164823	0.0372832	0.633838	0.00970395	0.771686	0.889859	0.0589577	0.702775	0.762176	0.00066976	0.0402069	0.00691274	0.00189731	0.676443	0.000341875
	155	0.010102	1.40693e-09	5.65928e-07	1.11319e-11	1.33766e-12	5.11809e-13	2.55734e-08	1.28633e-07	3.41402e-11	4.54824e-08	0.200918	2.23714e-06	1.67706e-10	1.11286e-07	9.24799e-09	3.0926e-10	0.00042897	0.000851976	1.01617e-06	2.74659e-05	3.78802e-05	0.00176371	1	1.53434e-05	0.152365	0.0301666	0.711791	0.930044	0.227528	0.0376772	0.17639	0.6648	0.114033	0.0456091	0.000834746	0.884017	0.0390195	0.314836	0.412886	0.138754	0.26109	0.95047	1.83794e-05	0.00205492	0.029513	0.000103401	0.12588	1.145e-05
	159	4.03732e-11	1.12428e-13	1.53051e-09	3.00192e-17	7.80612e-19	2.26101e-19	1.27858e-11	3.04866e-12	5.83487e-19	2.6248e-12	0.0555599	4.55194e-09	5.83487e-19	4.8236e-15	2.40689e-17	3.08958e-19	3.66058e-12	1.12428e-13	2.6248e-12	1.67715e-14	5.46618e-19	6.06327e-16	2.91246e-06	5.83487e-19	0.00741001	9.64143e-12	5.16194e-08	1.32502e-07	4.84105e-07	1.13984e-09	3.4434e-08	0.000184871	0.42949	5.2272e-15	3.39228e-05	3.53912e-07	1.3663e-16	1.24746e-05	5.63973e-06	7.72221e-11	0.000650001	3.83542e-05	0.543465	0.000378367	7.11157e-14	0.0630679	7.97689e-06	0.994311
	174	1.16687e-09	1.22378e-10	1.18016e-07	4.12496e-13	3.67428e-14	1.3028e-14	3.46339e-09	3.76188e-09	2.88815e-14	3.76188e-09	0.0209054	2.68922e-07	2.88815e-14	5.56642e-12	1.98243e-13	1.67715e-14	2.65924e-10	1.22378e-10	3.76188e-09	1.27858e-11	1.67715e-14	6.71836e-13	3.31901e-06	1.3028e-14	0.00517687	5.91481e-10	3.30534e-07	2.26413e-07	7.18789e-06	7.54534e-08	1.58531e-07	0.000134581	0.333697	3.3008e-13	2.91246e-06	1.06295e-06	6.34865e-14	2.56782e-06	6.03738e-06	3.74315e-09	0.000100567	1.82762e-05	0.145217	4.36141e-05	8.41572e-12	0.00800219	2.75064e-06	0.441471
	183	4.31116e-07	6.8786e-08	7.09119e-06	1.63553e-09	3.29472e-10	1.68099e-10	6.39659e-07	1.88959e-06	2.78483e-10	1.88959e-06	0.0551722	1.25298e-05	2.78483e-10	8.61072e-09	3.29472e-10	1.99538e-10	5.00863e-08	6.8786e-08	1.88959e-06	1.47119e-08	1.99538e-10	4.42453e-09	2.27902e-05	1.68099e-10	0.0216929	5.13205e-07	4.1645e-06	6.15454e-06	0.000315433	1.71403e-05	2.52443e-06	0.000722317	0.474118	1.19243e-09	0.000165761	2.27902e-05	4.72778e-10	3.96398e-06	0.000176215	1.92902e-06	0.000376745	0.00015102	0.20213	0.00063906	1.11143e-08	0.0114353	4.1645e-06	0.586305
	Pielou's evenness
	lmer(pielou_evenness ~ age_day + (1|paper))
		Estimate	Std. Error	t value	Pr(>|t|)
	(Intercept)	0.6667	0.00179	56.52	<2e-16
	age_day	0.0006903	4.356e-05	15.85	< 2e-16
	P value from pairwise comparison using wilcox rank sum test. Adjusted with BH method
	age (days)	0	1	2	3	4	7	10	11	14	15	16	17	18	20	21	22	23	24	25	27	28	29	30	32	33	35	39	41	42	49	50	51	55	56	61	63	70	76	77	84	90	91	99	104	112	116	118	130
	1	1.76137e-06
	2	0.239405	1.73134e-05
	3	0.624906	5.45424e-06	0.0777947
	4	0.736681	1.76663e-07	0.176609	0.42341
	7	0.000338626	5.13427e-12	0.08639	2.61685e-07	4.54405e-07
	10	0.0015632	1.16217e-08	0.037142	1.91659e-06	2.57971e-06	0.56516
	11	6.33499e-05	1.02389e-09	0.126731	2.23139e-07	1.86885e-07	0.971953	0.539004
	14	0.00310579	1.48876e-10	0.327582	4.29348e-05	0.000139362	0.277637	0.170192	0.296914
	15	0.000195948	1.26424e-09	0.103643	5.62615e-07	9.91154e-07	0.756302	0.341548	0.756275	0.445172
	16	4.63319e-06	1.34193e-07	0.00108551	2.20313e-07	1.51704e-07	0.00016075	0.0021793	0.000488138	7.50817e-05	0.000337158
	17	0.00942413	4.62721e-07	0.166986	0.000177051	0.000103912	0.4904	0.219337	0.586797	0.716661	0.698231	0.00189546
	18	5.9361e-06	5.25912e-13	0.0422345	6.11113e-09	4.72592e-09	0.734672	0.665224	0.629573	0.144485	0.47578	0.000374372	0.470287
	20	0.000148384	8.31159e-10	0.0415716	1.4475e-06	1.77366e-06	0.290679	0.782311	0.250016	0.0616094	0.172288	0.00384797	0.2235	0.442236
	21	3.96475e-07	8.38697e-14	0.00497475	2.74357e-11	1.59083e-11	0.0271501	0.260692	0.0195286	0.00220873	0.00993051	0.0027456	0.0386968	0.0786144	0.724702
	22	1.62962e-05	1.21087e-12	0.0211276	6.10874e-09	5.89895e-09	0.264844	0.768806	0.251839	0.037734	0.120637	0.00104398	0.191663	0.562114	0.837699	0.402236
	23	4.0809e-06	3.1819e-12	0.004184	3.05357e-09	7.09148e-10	0.0578514	0.29789	0.0347073	0.00486525	0.0233902	0.0125766	0.0764835	0.122147	0.586591	0.741279	0.370524
	24	1.65856e-09	5.37443e-12	3.77963e-06	5.21989e-15	2.32326e-16	2.03606e-11	5.89895e-09	1.32686e-09	6.40875e-11	5.94969e-10	0.340344	4.68689e-08	9.50656e-09	0.000188805	2.2901e-07	1.46643e-07	0.000167255
	25	1.46643e-07	5.14076e-10	0.00147437	1.7367e-10	2.65381e-11	0.000133942	0.0128525	7.27745e-05	3.92606e-05	1.72103e-05	0.0161199	0.00194861	0.00140873	0.127863	0.142706	0.0170898	0.35735	0.000192096
	27	0.00122007	1.27057e-09	0.148165	1.64845e-05	4.97506e-05	0.518595	0.909123	0.585117	0.209878	0.398034	0.00211611	0.421433	0.893985	0.731335	0.357376	0.907485	0.315417	5.40315e-06	0.0498183
	28	6.60811e-08	1.98839e-12	0.000900164	6.7227e-11	1.63582e-11	3.41641e-06	0.000748317	2.3384e-06	1.26003e-06	1.10265e-06	0.0589586	0.000480388	5.43254e-05	0.0235307	0.00377707	0.000768854	0.073042	0.0388385	0.105724	0.00405967
	29	6.60811e-08	2.28e-13	0.000900164	3.1492e-11	8.44538e-12	0.000167653	0.0132666	0.000131079	1.62962e-05	4.74329e-05	0.0441776	0.00314778	0.00117152	0.0722111	0.0596387	0.00910634	0.199146	0.0171167	0.551465	0.0325321	0.621959
	30	1.27534e-07	2.63046e-09	0.000133942	2.94737e-09	2.1063e-09	4.83509e-07	4.96651e-05	4.13264e-06	5.12363e-07	1.76139e-06	0.461666	7.79653e-05	7.35207e-06	0.000310573	6.36214e-05	1.04224e-05	0.00102975	0.243144	0.00113326	0.000140631	0.0219753	0.0115743
	32	2.14626e-12	1.2987e-16	8.9525e-07	2.84302e-18	8.40268e-20	8.58481e-11	2.25847e-06	7.45081e-10	3.40285e-11	1.02674e-10	0.135214	4.00042e-07	1.14254e-08	0.000210535	1.1604e-05	5.74281e-07	0.00136145	0.345118	0.00448102	3.96319e-05	0.23208	0.068564	0.0738149
	33	6.56471e-11	6.18201e-13	3.39336e-06	1.30833e-14	9.7533e-16	2.87621e-10	1.12665e-06	7.09233e-09	3.25488e-10	2.51709e-09	0.893626	1.16501e-06	9.83641e-09	2.90385e-05	9.59312e-07	1.47558e-07	0.000115433	0.4904	0.000148071	4.2359e-06	0.00801077	0.00300977	0.836602	0.0651006
	35	6.58387e-13	2.71795e-15	1.71435e-06	1.2987e-16	7.17665e-18	2.87374e-10	7.51905e-06	2.45664e-09	6.26533e-11	6.82743e-10	0.367981	4.29569e-06	1.22362e-08	3.34328e-05	2.07231e-06	6.76111e-08	0.000260443	0.605023	0.000257857	9.06678e-06	0.019139	0.00739733	0.701495	0.17192	0.457282
	39	7.08549e-08	7.09233e-09	2.52615e-05	1.62459e-10	4.27361e-11	1.02841e-08	2.22249e-06	1.34865e-06	4.55185e-08	7.06878e-07	0.55547	6.27517e-06	1.62554e-06	0.000192096	4.90639e-06	1.21676e-06	0.000341192	0.163505	0.000421682	4.32184e-05	0.0132666	0.00866099	0.951529	0.0612071	0.95099	0.744527
	41	1.44772e-06	6.30008e-10	0.000131079	1.85477e-11	4.36385e-12	4.58221e-06	0.000275615	1.10258e-05	3.77963e-06	5.51886e-06	0.115831	1.09996e-05	4.20131e-05	0.012723	0.0039071	0.000740925	0.0332417	0.179382	0.102302	0.00341787	0.878542	0.378658	0.0725646	0.651779	0.073042	0.18634	0.0539939
	42	4.12357e-11	1.3348e-10	3.75803e-05	1.08198e-12	7.45831e-14	9.31632e-09	6.18399e-05	2.60241e-09	2.03424e-09	1.07184e-09	0.315391	7.82491e-05	1.44261e-07	0.000181066	1.52609e-05	1.56434e-06	0.00134179	0.934466	0.00162137	5.16176e-05	0.0587868	0.0209961	0.556684	0.437448	0.241076	0.776819	0.475451	0.385729
	49	3.02293e-11	1.22722e-13	4.60091e-06	2.71795e-15	1.2987e-16	1.90566e-10	1.25757e-06	1.15199e-09	1.02137e-10	2.91481e-10	0.335088	7.12512e-07	5.98079e-09	7.08203e-05	2.0815e-06	2.59826e-07	0.00042658	0.894163	0.000683424	1.22854e-05	0.0827809	0.0180678	0.38939	0.433353	0.320906	0.73314	0.378658	0.23645	0.967946
	50	5.574e-05	3.05357e-09	0.00130858	3.74319e-10	2.01726e-10	0.000476551	0.0139207	0.000453746	0.000235101	0.000334524	0.0596777	6.37047e-05	0.00250675	0.151453	0.110512	0.0216721	0.276657	0.00258607	0.707868	0.0517975	0.352679	0.937694	0.0108889	0.0930562	0.00910634	0.0232983	0.00241551	0.225124	0.0573673	0.0193709
	51	0.000107366	4.0869e-06	0.00181611	8.97848e-06	4.08991e-06	0.00178377	0.00707812	0.0027456	0.000558266	0.00198186	0.388005	0.00883469	0.00547924	0.0334167	0.0170438	0.0106852	0.0624417	0.756275	0.0764835	0.0153343	0.33842	0.251383	0.491032	0.694495	0.549625	0.70834	0.557198	0.415542	0.95099	0.95099	0.118687
	55	7.50365e-09	3.05357e-09	6.36047e-05	1.55338e-09	5.02813e-10	3.65178e-07	6.36047e-05	4.99222e-06	2.2901e-07	4.67403e-06	0.761768	0.000178627	3.20588e-06	0.00011078	2.34263e-05	3.99469e-06	0.000408396	0.0184852	0.000244063	5.75919e-05	0.00121661	0.00121661	0.248411	0.00766688	0.392516	0.119286	0.26545	0.0201084	0.0777932	0.0917062	0.00276368	0.180278
	56	3.05876e-13	2.32326e-16	1.0795e-06	3.91616e-18	1.58474e-19	8.44538e-12	1.58874e-06	1.37806e-10	7.42752e-12	4.91988e-11	0.190266	1.28769e-07	2.883e-09	4.90958e-05	1.86446e-06	2.26363e-08	0.000318506	0.940896	0.000502583	1.20262e-05	0.0799395	0.0201084	0.231252	0.492068	0.163505	0.406163	0.256616	0.373428	0.710053	0.711497	0.0233902	0.923884	0.0339634
	61	1.19924e-10	3.67111e-13	1.19823e-06	1.2987e-16	4.81378e-18	1.08198e-12	4.29404e-10	1.99119e-10	3.88137e-12	4.01911e-11	0.268941	9.50656e-09	1.14961e-09	3.0119e-05	2.40964e-08	2.96206e-08	6.86341e-05	0.905534	5.37112e-05	1.46244e-06	0.0334167	0.00982376	0.250016	0.288531	0.409614	0.617446	0.19772	0.120637	0.964494	0.803686	0.00276368	0.963227	0.0287799	0.794728
	63	5.806e-09	5.37443e-12	3.42629e-05	3.37085e-12	2.26461e-13	1.1654e-06	0.000243488	1.86701e-06	1.34866e-07	1.1654e-06	0.459927	8.74486e-05	6.78675e-06	0.0011701	0.000225732	5.28073e-05	0.00463785	1	0.0082156	0.000199039	0.119269	0.0640692	0.673672	0.44959	0.4904	0.963227	0.650604	0.333717	0.893863	0.928371	0.0955019	0.889761	0.146585	0.640956	0.894949
	70	4.81153e-12	5.07856e-16	3.99469e-06	3.01812e-17	1.05861e-18	3.05357e-09	2.30798e-05	6.19507e-09	4.23361e-10	3.21464e-09	0.145844	4.81167e-06	7.02869e-08	0.000404433	2.42894e-05	4.0869e-06	0.00284476	0.481132	0.00574803	5.73788e-05	0.263679	0.0928696	0.134596	0.975557	0.082046	0.23874	0.134932	0.595673	0.452835	0.444301	0.0764835	0.809672	0.0199249	0.75142	0.328401	0.474421
	76	3.48887e-07	2.91481e-10	6.20681e-05	4.00396e-12	1.39903e-12	5.93088e-07	8.66143e-05	1.86701e-06	6.40764e-07	1.26598e-06	0.163505	1.73983e-06	8.87988e-06	0.0079389	0.00155783	0.000124321	0.0187484	0.223557	0.0584105	0.00136143	0.618857	0.291908	0.0899182	0.73314	0.0971396	0.188522	0.0586194	0.950015	0.361464	0.333355	0.099029	0.390103	0.0139207	0.396422	0.163505	0.446294	0.606099
	77	1.36079e-06	1.79e-08	0.000100872	9.71349e-10	2.71592e-10	2.65402e-06	0.000172031	2.2057e-05	3.2321e-06	1.18009e-05	0.354669	1.11176e-05	3.50861e-05	0.00240034	0.00112725	9.97884e-05	0.00677171	0.891419	0.0204801	0.0014015	0.180278	0.0899182	0.468782	0.468782	0.449698	0.826936	0.48033	0.352308	0.933624	0.956633	0.0465836	0.878762	0.183079	0.759496	0.991194	0.907814	0.608493	0.354669
	84	5.02813e-10	3.7119e-15	1.67293e-05	1.77133e-16	1.30077e-17	5.4949e-08	0.00016091	2.0548e-07	3.04313e-08	1.93126e-08	0.043636	3.20588e-06	2.29176e-06	0.00910634	0.00284476	0.000120133	0.0418078	0.00774946	0.190421	0.00256735	0.665224	0.633272	0.00467909	0.148165	0.00276368	0.00933437	0.00276368	0.525878	0.0434871	0.0263499	0.490071	0.255648	0.0013327	0.0328369	0.00302918	0.0863795	0.157676	0.356811	0.118763
	90	1.10434e-06	2.91481e-10	0.000104347	6.48789e-12	1.39903e-12	1.58944e-06	0.000103912	5.66683e-06	2.61883e-06	1.99717e-06	0.149879	1.73983e-06	2.31408e-05	0.0110545	0.00391007	0.00047885	0.037193	0.0816194	0.107203	0.00387988	0.916802	0.446014	0.0779849	0.574263	0.0616094	0.154013	0.043636	0.989743	0.271112	0.209584	0.219343	0.424005	0.015802	0.286379	0.0474124	0.323984	0.575369	0.830225	0.334278	0.549056
	91	2.71781e-05	2.47088e-08	0.00113326	1.59015e-08	1.01361e-08	0.000302492	0.0017456	0.000220656	0.000111743	0.000138904	0.163584	0.000763733	0.00146851	0.0859687	0.0166719	0.00773501	0.109099	0.145932	0.165031	0.0138885	0.963227	0.594303	0.0772876	0.49304	0.0876758	0.148838	0.0342847	0.987247	0.314032	0.238067	0.329129	0.274903	0.0071654	0.242665	0.163505	0.307681	0.482436	0.660747	0.268692	0.697899	0.974292
	99	6.96236e-07	4.68689e-08	8.6364e-05	9.7919e-10	1.90192e-10	2.2055e-07	2.20457e-05	6.42098e-06	8.54995e-07	7.63557e-06	0.4984	1.07227e-05	4.9372e-06	0.000740925	3.19334e-05	1.38646e-05	0.00132595	0.362501	0.00194861	0.000116778	0.0563026	0.02226	0.947756	0.157552	0.89042	0.744527	0.964494	0.118997	0.575698	0.524138	0.00605861	0.720908	0.338156	0.267793	0.388526	0.768806	0.231404	0.101229	0.522009	0.0193616	0.0758365	0.109147
	104	6.43994e-09	7.16572e-13	3.66349e-05	2.26461e-13	3.39765e-14	7.51951e-08	3.67905e-05	2.03956e-07	4.81621e-08	5.4949e-08	0.111567	1.05648e-05	4.61395e-06	0.00569439	0.000542378	5.67582e-05	0.0123803	0.178512	0.0445821	0.000807278	0.672118	0.296831	0.0325321	0.530969	0.043636	0.0648948	0.0182177	0.964159	0.238374	0.182891	0.125859	0.323081	0.0031775	0.175035	0.0997753	0.317764	0.479055	0.906006	0.205892	0.443697	0.846475	0.676049	0.0724671
	112	2.94737e-09	2.28e-13	1.48847e-05	3.92881e-15	1.92421e-16	3.6506e-08	5.32326e-05	1.02311e-07	1.60779e-08	3.55414e-08	0.104813	4.62721e-07	1.31886e-06	0.00293512	0.00105404	2.51954e-05	0.0130544	0.0801168	0.0662413	0.000759353	0.811748	0.350272	0.0453949	0.457282	0.0304566	0.0601751	0.0226378	0.908124	0.163283	0.158872	0.236194	0.378658	0.00501773	0.16508	0.0547339	0.221609	0.410873	0.756275	0.2164	0.506511	0.960814	0.937792	0.0352291	0.963227
	116	7.09148e-10	2.91481e-10	2.07231e-06	1.21087e-12	1.22722e-13	3.02293e-11	1.30212e-08	2.04765e-08	1.62459e-10	1.25038e-08	0.461666	5.08794e-07	2.83075e-08	1.68993e-05	3.27004e-08	2.45468e-08	2.90637e-05	0.113268	1.95537e-05	1.92783e-06	0.0032748	0.00151857	0.740529	0.0464996	0.931439	0.782311	0.903275	0.0210768	0.38939	0.286642	0.000230803	0.686509	0.219343	0.139002	0.163505	0.673672	0.0914202	0.0169004	0.491468	0.000377428	0.0123714	0.00944417	1	0.00311224	0.00462757
	118	1.63317e-05	7.09233e-09	0.00038485	3.46308e-09	9.7919e-10	7.01717e-05	0.000251762	9.97884e-05	2.27562e-05	2.83875e-05	0.203198	0.000305152	0.000494122	0.0478818	0.00997289	0.00504369	0.0900493	0.0870196	0.147334	0.010715	0.945683	0.541631	0.043636	0.440059	0.0827809	0.123269	0.0198003	0.961976	0.344554	0.245512	0.26545	0.215675	0.00982376	0.256616	0.0806829	0.323124	0.492068	0.763195	0.268692	0.658321	0.928702	0.942089	0.0863704	0.776819	0.905263	0.00394386
	130	2.91481e-10	6.30008e-10	2.07231e-06	3.37085e-12	3.67111e-13	1.22437e-11	2.45662e-08	4.21015e-08	7.77047e-11	2.54103e-08	0.656165	8.03302e-07	6.7392e-09	7.94084e-07	4.46124e-09	6.58988e-09	3.69902e-06	0.0216721	4.00479e-06	1.64914e-07	0.000174086	0.000231312	0.719301	0.00338839	0.769959	0.233914	0.402606	0.00136143	0.163505	0.0598509	6.80738e-05	0.131042	0.520815	0.00843059	0.0189913	0.346479	0.00814675	0.000890798	0.111063	8.04679e-06	0.00216378	0.00141995	0.36673	9.50273e-05	0.000295667	0.138534	0.000798173
	132	6.11955e-05	4.68689e-08	0.000539154	5.48347e-09	2.5235e-09	0.000187482	0.00378433	0.000338626	0.000131892	0.000142031	0.144485	0.000102937	0.00167729	0.0789108	0.04719	0.0098641	0.109512	0.0740943	0.343978	0.02829	0.904171	0.691524	0.0492899	0.352308	0.062827	0.0930562	0.0145802	0.708391	0.291936	0.202754	0.477723	0.239626	0.0105604	0.167019	0.0607233	0.278512	0.379733	0.558499	0.166986	0.950015	0.763513	0.899161	0.0412546	0.562509	0.771185	0.00314778	0.93432	0.000475357
	138	2.00366e-06	1.34193e-07	0.00011078	3.50591e-09	7.75841e-10	1.66732e-07	1.1787e-06	7.80488e-06	2.18058e-07	4.95022e-06	0.786936	2.01534e-05	4.67403e-06	0.000446904	6.60793e-06	1.03623e-05	0.000381772	0.255439	0.000708147	5.35473e-05	0.0135913	0.0111963	0.928702	0.0833994	0.989941	0.629466	0.981874	0.0267901	0.452835	0.219075	0.00270865	0.388005	0.276968	0.163505	0.107019	0.569873	0.0810374	0.0525738	0.324525	0.00196864	0.0241755	0.0596839	0.716661	0.0325321	0.0160117	0.703623	0.0323352	0.894163
	140	2.60573e-11	7.16572e-13	2.25433e-06	1.69165e-14	2.71795e-15	3.83106e-11	2.26898e-07	1.31701e-09	4.12357e-11	5.87775e-10	0.284993	1.17225e-06	9.09211e-09	1.80595e-05	1.21267e-07	3.03979e-08	8.29831e-05	0.465146	3.66055e-05	1.77366e-06	0.00938834	0.00499036	0.466134	0.113268	0.525788	0.997619	0.695367	0.0522517	0.782311	0.569873	0.00159121	0.727851	0.0925958	0.326276	0.488138	0.893985	0.197245	0.0619014	0.72289	0.00129059	0.0325321	0.034672	0.894841	0.0195286	0.0237326	0.831149	0.0303703	0.105724
	146	6.57501e-11	3.37085e-12	1.1627e-05	1.21087e-12	2.40464e-13	3.60101e-08	6.18332e-05	2.74835e-07	1.01361e-08	1.47558e-07	0.375307	8.79135e-05	1.0795e-06	5.81658e-05	1.24998e-05	1.29824e-06	0.000502146	0.253574	0.000470626	3.1546e-05	0.0075746	0.00929445	0.905534	0.106934	0.57798	0.813902	0.956633	0.075692	0.744527	0.511869	0.00978157	0.522079	0.191641	0.207904	0.199348	0.790574	0.19381	0.0648929	0.538288	0.00501773	0.0764835	0.0438025	0.969628	0.0210984	0.0272363	0.69793	0.050329	0.522009
	154	5.15412e-05	1.34193e-07	0.00198733	5.62393e-07	2.01311e-07	0.00306396	0.0211997	0.00355263	0.00102975	0.0024325	0.197781	0.00993051	0.00922349	0.0795785	0.0596387	0.0232218	0.126731	0.569873	0.271486	0.0447298	0.736681	0.519351	0.248814	0.804121	0.170862	0.367981	0.225124	0.984934	0.493753	0.416412	0.446294	0.729666	0.099029	0.581815	0.357704	0.48033	0.736681	1	0.490784	0.72665	0.985355	0.786023	0.260176	0.878762	0.953669	0.163505	0.82943	0.0231823
	155	5.20306e-08	3.05357e-09	2.19928e-05	5.11858e-11	1.22437e-11	2.2609e-08	3.17373e-06	9.22988e-07	4.5545e-08	5.62615e-07	0.446294	6.96653e-06	1.76139e-06	0.000529637	1.72103e-05	3.99469e-06	0.000617591	0.370524	0.00116771	7.58905e-05	0.0321351	0.0225412	0.738725	0.228998	0.699696	0.951206	0.587652	0.0827809	0.756302	0.533323	0.00462757	0.894137	0.09574	0.504875	0.367981	0.77284	0.327832	0.135214	0.895539	0.0146126	0.0914037	0.044457	0.776819	0.0630691	0.0564513	0.665224	0.0498183	0.182891
	159	3.33906e-15	3.67111e-13	4.61263e-08	2.119e-16	2.24643e-17	3.85611e-15	3.25937e-09	4.20486e-11	1.10477e-14	2.94013e-11	0.781409	1.78992e-08	3.39328e-12	2.35456e-09	7.45722e-12	4.79825e-13	2.15149e-08	0.000257247	1.14302e-08	7.75715e-10	5.51148e-07	1.19437e-06	0.373428	2.76204e-05	0.464457	0.0495691	0.0904073	6.69409e-05	0.0393905	0.00738315	2.30187e-06	0.031537	0.640836	0.000112473	0.000337158	0.0887067	0.00023481	6.27236e-05	0.0294193	2.04765e-08	0.000220081	2.2057e-05	0.109512	2.81922e-07	5.80349e-06	0.0104879	2.2057e-05	0.465829
	174	2.28e-13	2.91481e-10	2.24386e-07	1.21087e-12	1.22722e-13	4.13831e-14	7.09233e-09	7.72988e-09	4.79825e-13	7.72988e-09	0.898044	5.08794e-07	5.16433e-11	4.46124e-09	3.16731e-12	1.3537e-12	1.9134e-08	1.13293e-05	6.16042e-08	1.28754e-09	1.02311e-07	1.07697e-06	0.118085	5.03309e-06	0.189839	0.0116944	0.0226319	4.73792e-06	0.0082726	0.00164819	2.99503e-07	0.004252	0.895726	5.02385e-06	2.007e-05	0.0362851	2.51954e-05	1.52514e-06	0.00682302	3.8444e-09	2.18516e-05	2.22249e-06	0.0159448	6.58988e-09	4.00042e-07	0.000763733	2.22249e-06	0.15782
	183	1.32686e-09	1.34193e-07	1.15738e-05	3.50591e-09	7.75841e-10	4.02457e-10	1.1787e-06	3.20588e-06	2.27242e-09	3.20588e-06	0.838243	2.01534e-05	7.03912e-08	3.96475e-07	6.85082e-09	2.62375e-09	9.47245e-07	0.000189261	1.33825e-05	6.74627e-07	3.99469e-06	4.75579e-05	0.074527	0.000103242	0.2164	0.0237382	0.0272363	0.000109383	0.0252351	0.00486291	1.4948e-05	0.0136673	0.838243	0.000291168	9.70909e-05	0.0579805	0.000587279	3.59671e-05	0.00449979	1.76139e-06	0.000182059	6.59516e-05	0.0596387	1.46244e-06	4.67403e-06	0.00396762	6.59516e-05	0.084107
	Shannon diversity
	lmer(shannon_entropy ~ age_day + (1|paper))
		Estimate	Std. Error	t value	Pr(>|t|)
	(Intercept)	5.97	0.1706	34.99	5.06e-15
	age_day	0.009907	0.0005001	19.81	< 2e-16
	P value from pairwise comparison using wilcox rank sum test. Adjusted with BH method
	age (days)	0	1	2	3	4	7	10	11	14	15	16	17	18	20	21	22	23	24	25	27	28	29	30	32	33	35	39	41	42	49	50	51	55	56	61	63	70	76	77	84	90	91	99	104	112	116	118	130
	1	1.16339e-07
	2	0.604756	2.60837e-05
	3	0.0368544	3.44605e-05	0.0343082
	4	0.0563064	4.66956e-06	0.0365555	0.744144
	7	0.0334429	1.78275e-11	0.174448	6.96413e-08	2.44066e-08
	10	0.0194105	3.77558e-09	0.0365488	1.14087e-07	5.05323e-08	0.100918
	11	0.00398624	3.54091e-10	0.127493	2.57454e-09	1.69591e-10	0.984351	0.0641427
	14	0.0799609	9.88631e-11	0.317431	3.14891e-06	1.4788e-06	0.491592	0.0287714	0.472501
	15	0.0106158	7.53069e-10	0.186779	1.47259e-08	1.94515e-09	0.698347	0.0315776	0.734455	0.726195
	16	7.5108e-06	8.99883e-08	0.00044405	8.04297e-09	2.73296e-09	1.77784e-05	0.00183137	8.397e-05	1.09644e-05	6.51268e-05
	17	0.0291687	1.1404e-07	0.0473747	1.45238e-06	5.72018e-07	0.332264	0.635916	0.138142	0.113039	0.0771768	0.00296039
	18	0.000896179	2.07106e-14	0.0386677	1.12256e-11	2.22532e-13	0.385424	0.34505	0.324388	0.103368	0.204277	7.55614e-05	0.585612
	20	0.00711081	2.77418e-10	0.0296547	4.72051e-08	1.6759e-08	0.0781027	0.893743	0.0440659	0.0259137	0.0227698	0.000892495	0.665358	0.288712
	21	0.000274139	1.22715e-14	0.0068273	3.45584e-13	2.24022e-14	0.00536286	0.51881	0.00288774	0.0011361	0.00118838	0.000450581	0.304726	0.0918307	0.742182
	22	0.00141614	3.13233e-13	0.0249723	3.79905e-11	3.41255e-12	0.104069	0.848464	0.0717172	0.0351003	0.0407541	0.000259816	0.995722	0.469211	0.659728	0.447803
	23	9.91602e-05	1.77057e-12	0.000684506	1.36633e-13	2.46847e-14	0.000228402	0.151795	0.00010391	0.000103017	4.00162e-05	0.00663354	0.0628127	0.00298135	0.204277	0.171457	0.0355337
	24	2.07224e-07	3.35902e-12	2.67935e-07	3.36393e-15	1.5765e-16	5.26111e-15	1.07795e-08	1.19366e-10	3.41165e-14	1.11511e-10	0.118665	3.15648e-08	2.89456e-11	1.41996e-06	9.40514e-10	3.26989e-10	0.000132464
	25	4.72975e-05	2.13102e-10	0.00109058	1.34463e-11	9.98001e-13	4.66936e-06	0.0549339	8.87552e-07	1.9567e-06	2.40255e-07	0.00562638	0.0151451	0.00035893	0.116037	0.0565666	0.0104149	0.874592	6.19575e-07
	27	0.00976448	4.92467e-10	0.0402281	1.0326e-07	8.9635e-08	0.0457845	0.656563	0.0577973	0.0247334	0.03815	0.0015397	0.403943	0.268109	0.7809	0.893935	0.539399	0.329249	9.70326e-06	0.310719
	28	4.03147e-06	1.31932e-12	0.000183716	1.05275e-11	9.98001e-13	6.50922e-08	0.00250777	1.25247e-07	4.67722e-08	4.58063e-08	0.0143076	0.0024878	2.97398e-06	0.00235783	0.000373463	6.03131e-05	0.070051	0.0988119	0.0121896	0.0153372
	29	4.03147e-06	1.77981e-13	0.000219954	8.57618e-13	8.44957e-14	2.04209e-07	0.00443771	2.91786e-07	9.64395e-08	1.50587e-07	0.0143076	0.00504971	1.62845e-05	0.00677697	0.00183137	0.000158087	0.155937	0.0206657	0.0383624	0.0344469	0.764238
	30	1.66158e-07	9.93832e-10	3.57904e-05	2.83855e-10	6.38233e-11	1.85511e-08	8.20139e-05	4.86655e-07	1.63913e-08	3.66602e-07	0.271904	0.000107819	2.16667e-07	1.116e-05	2.76822e-06	8.77854e-07	0.000200368	0.0343082	4.73195e-05	6.14369e-05	0.00295026	0.00265015
	32	7.72169e-09	4.329e-17	8.08628e-07	1.36605e-20	5.11426e-22	5.11695e-14	2.58668e-06	1.23855e-12	6.91659e-14	8.43507e-13	0.030237	4.31366e-06	3.94624e-11	1.16022e-05	5.14765e-08	5.07131e-09	0.00435041	0.0988498	0.000165507	0.000317609	0.639652	0.318437	0.00348274
	33	4.86435e-11	3.30956e-13	9.53943e-08	4.52027e-16	1.00402e-17	1.61414e-14	1.6759e-08	5.06007e-11	4.12647e-14	3.70091e-11	0.834273	2.78117e-07	4.17946e-13	5.60354e-09	1.52404e-11	5.74434e-12	1.38082e-06	0.00622553	1.07795e-08	6.90544e-08	3.05325e-05	6.21009e-06	0.501909	2.63324e-05
	35	2.13102e-10	4.33055e-16	1.23846e-07	6.35231e-19	1.36605e-20	5.21591e-14	9.92554e-07	5.80716e-12	6.04294e-14	3.97928e-12	0.112915	5.13594e-06	1.78275e-11	8.76877e-07	9.46457e-09	3.84894e-10	0.00020868	0.789595	1.83277e-06	1.44427e-05	0.0315776	0.0158167	0.173736	0.0573107	0.0148599
	39	1.78968e-07	4.74286e-09	2.3514e-06	5.06383e-11	7.57988e-12	1.09956e-11	2.50501e-07	1.66451e-07	5.27286e-11	1.66451e-07	0.255543	2.43675e-06	2.46222e-10	8.61572e-08	4.18526e-10	5.43116e-10	1.97741e-05	0.00665197	1.64327e-06	2.39118e-06	0.000675169	0.00049153	0.837335	0.000159389	0.482383	0.0886171
	41	1.8498e-06	3.73989e-10	3.69719e-06	1.89263e-12	6.46497e-13	1.12868e-10	1.09356e-06	3.05972e-08	1.23003e-10	2.18377e-08	0.143123	5.27216e-06	1.15098e-08	1.37816e-05	4.21762e-07	9.0297e-08	0.00079276	0.710737	5.72013e-05	0.000199954	0.0751642	0.0460962	0.198115	0.0758023	0.0383624	0.995945	0.11237
	42	4.91131e-10	7.71074e-11	1.12404e-05	1.30563e-13	6.22533e-15	1.66825e-11	2.29004e-05	4.20797e-12	1.70682e-11	3.58549e-12	0.240132	0.000121356	7.51596e-10	4.70191e-06	5.97095e-08	1.03523e-08	0.000620804	0.68305	1.18175e-05	3.28175e-05	0.0165921	0.00924591	0.532236	0.050808	0.0609687	0.780832	0.469698	0.798758
	49	2.91259e-09	6.46778e-14	7.46896e-07	4.0767e-16	3.35936e-17	8.41999e-14	1.92179e-06	5.60312e-12	2.60894e-13	3.41255e-12	0.218416	1.31488e-06	3.15177e-11	2.37257e-06	1.7282e-08	2.73296e-09	0.000325526	0.974902	1.96759e-05	4.06063e-05	0.0621553	0.0237039	0.210338	0.163444	0.0204336	0.919286	0.119672	0.878405	0.723623
	50	0.000129265	1.94515e-09	4.88865e-05	1.66978e-11	3.97928e-12	2.11626e-08	0.000410613	4.78506e-07	2.55328e-08	3.7622e-07	0.101207	3.37951e-05	1.58804e-06	0.0014227	8.47145e-05	6.39037e-05	0.0262401	0.230474	0.0119724	0.00931954	0.708581	0.448914	0.0269108	0.974902	0.00302102	0.258654	0.00612248	0.156591	0.224281	0.370027
	51	0.00118013	2.95727e-06	0.00151859	7.11974e-07	1.20275e-07	0.000166043	0.00471147	0.000587536	0.000103255	0.000446978	0.203225	0.00752988	0.000527936	0.00509812	0.00120392	0.00118535	0.0441095	0.528023	0.00959398	0.0101215	0.264325	0.166234	0.208301	0.211287	0.140586	0.974902	0.227077	0.980087	0.768732	0.867968	0.30709
	55	1.20326e-07	1.94515e-09	1.64125e-05	5.44963e-11	1.18686e-11	1.23302e-08	2.3621e-05	9.85628e-07	1.18513e-08	9.85628e-07	0.792327	0.000101631	1.32545e-07	6.05426e-06	9.37531e-07	4.00132e-07	0.000211774	0.0133406	4.0159e-05	2.40599e-05	0.00132115	0.000525662	0.331284	0.00203486	0.668856	0.0239011	0.515007	0.0617288	0.0821091	0.0541274	0.0202419	0.214546
	56	3.28741e-10	1.5765e-16	5.19443e-08	1.2261e-20	5.11426e-22	4.0767e-16	1.23457e-07	2.22532e-13	2.39047e-15	9.4705e-14	0.0677467	2.09303e-07	6.46497e-13	3.86744e-07	3.90678e-10	3.85444e-11	0.000204613	0.668977	2.26583e-06	1.52349e-05	0.112129	0.0358486	0.0370706	0.186872	0.00102642	0.482383	0.014462	0.55699	0.320508	0.633549	0.411488	0.654888	0.0111517
	61	4.25663e-12	1.97675e-13	2.11917e-09	7.8311e-17	2.40689e-18	6.35231e-19	1.89895e-11	4.1495e-12	2.76217e-18	4.1495e-12	0.171599	6.32366e-09	1.34656e-16	1.5855e-12	1.18271e-15	3.43889e-16	2.68817e-08	4.85277e-05	3.28703e-11	8.85662e-10	2.66018e-06	4.18651e-07	0.701739	1.62958e-07	0.49396	0.0189901	0.90052	0.0279194	0.24098	0.0189901	0.00049153	0.160739	0.312392	0.000180378
	63	5.04084e-09	3.35902e-12	2.03159e-06	2.03777e-14	2.0456e-15	2.04722e-10	1.93432e-05	8.08272e-09	1.28456e-10	6.17849e-09	0.321296	0.000104687	3.71345e-09	2.00212e-06	4.77173e-07	2.07297e-08	0.000319597	0.0747756	1.83308e-05	2.72389e-05	0.00409678	0.00247782	0.839961	0.00847575	0.288592	0.207231	0.848923	0.277631	0.559129	0.317431	0.0807554	0.417546	0.242941	0.0652962	0.822758
	70	1.75878e-09	3.1741e-16	6.72531e-07	6.35231e-19	6.39075e-21	8.26937e-13	9.05173e-06	3.29824e-11	1.5855e-12	1.74748e-11	0.0383692	3.6326e-05	3.72925e-10	9.66688e-06	1.31362e-07	1.07795e-08	0.00347753	0.700741	4.72975e-05	0.000105666	0.203225	0.0797814	0.0185884	0.411488	0.000678622	0.385424	0.00873474	0.509116	0.181634	0.471451	0.644516	0.532236	0.00748862	0.825385	0.000187493	0.0390573
	76	2.33337e-07	1.73491e-10	2.26583e-06	6.70305e-13	1.16736e-13	8.55239e-12	1.50587e-07	1.06676e-08	3.91552e-11	9.16496e-09	0.150444	1.20548e-06	1.1398e-09	2.77038e-06	2.92495e-08	8.22788e-09	6.07927e-05	0.537709	6.27659e-06	4.26275e-05	0.0162095	0.0169221	0.325837	0.0152645	0.0971328	0.68855	0.332908	0.801537	0.977895	0.654888	0.0633501	0.590626	0.132578	0.323996	0.131732	0.459857	0.262467
	77	1.43996e-06	1.16228e-08	1.39054e-05	1.71304e-10	2.86003e-11	2.55073e-10	8.99235e-07	4.49318e-07	4.54526e-10	4.11708e-07	0.307037	4.32122e-06	1.66057e-08	4.43326e-06	1.19357e-07	1.14087e-07	0.000155171	0.10741	2.46185e-05	4.56953e-05	0.00844354	0.00625844	0.784557	0.00834945	0.310421	0.37318	0.73592	0.380034	0.68855	0.311339	0.0318317	0.397508	0.304726	0.0966558	0.568747	0.899403	0.0900936	0.555677
	84	9.60387e-08	2.29784e-15	3.34049e-06	2.82972e-17	1.3463e-18	2.01721e-11	8.46845e-05	9.3143e-11	1.2661e-11	4.91893e-11	0.0320885	4.88865e-05	8.04297e-09	0.000185386	6.28923e-06	5.40803e-07	0.0183576	0.0666739	0.00234584	0.00257144	0.846535	0.491592	0.00600776	0.723623	2.44372e-05	0.0433398	0.000469388	0.0947993	0.044827	0.102746	0.768557	0.206558	0.00150832	0.149233	9.28572e-07	0.00856374	0.302612	0.0268534	0.0138194
	90	9.01151e-07	1.73491e-10	2.26583e-06	6.70305e-13	6.46778e-14	8.55239e-12	1.04783e-06	1.14288e-08	3.91552e-11	1.06676e-08	0.17998	3.37806e-07	1.64792e-09	5.63029e-06	6.62796e-08	3.63332e-08	0.000532269	0.627458	2.73708e-05	8.84776e-05	0.0467798	0.0206483	0.252973	0.0698989	0.0438211	0.874592	0.159477	0.825385	0.881469	0.777707	0.177133	1	0.0972713	0.430523	0.0334753	0.370943	0.359555	0.910911	0.501909	0.0623063
	91	1.5064e-05	4.74286e-09	2.91741e-05	1.73491e-10	2.59381e-11	3.34127e-08	2.8798e-05	2.10577e-06	5.41548e-08	2.2821e-06	0.133825	0.000174353	9.76372e-07	8.87973e-05	1.23314e-05	4.89402e-06	0.00323025	0.474135	0.000144435	0.000450871	0.104168	0.0319427	0.115849	0.129433	0.0652962	0.904286	0.0716288	0.843801	0.771038	0.829708	0.230019	0.846941	0.0553637	0.465681	0.0181765	0.236021	0.413381	0.837335	0.322183	0.0869721	1
	99	7.96229e-08	3.15648e-08	4.32122e-06	5.75994e-10	1.11093e-10	9.79121e-11	3.37806e-07	8.76877e-07	1.71304e-10	8.76877e-07	0.446169	7.90268e-06	1.2746e-09	2.32726e-07	6.88381e-09	1.94515e-09	3.83861e-06	0.00114323	3.07524e-06	1.41572e-06	8.80978e-05	0.000147644	0.5732	2.95387e-05	0.960862	0.0303448	0.304726	0.0182328	0.180147	0.0428752	0.000828796	0.0511969	0.698819	0.00186402	0.220774	0.442448	0.0015397	0.0386438	0.259245	0.000118214	0.0485243	0.0180118
	104	2.93127e-10	3.93412e-13	1.38437e-07	4.67968e-15	9.19659e-17	6.59825e-14	1.0494e-07	7.76752e-11	5.49438e-14	5.27286e-11	0.10782	5.832e-07	6.21191e-12	2.84699e-08	3.86842e-10	7.3976e-11	9.05604e-06	0.0747024	6.87777e-08	6.16746e-07	0.00164914	0.000600553	0.310648	0.000952105	0.0772324	0.32288	0.447803	0.423148	0.916964	0.418661	0.0266458	0.490764	0.146508	0.069283	0.200589	0.532236	0.0574086	0.658618	0.655621	0.00343716	0.644516	0.447803	0.0559535
	112	1.17916e-06	1.20868e-13	4.89716e-06	6.24802e-16	2.82972e-17	1.84717e-10	9.24242e-05	2.12482e-09	2.30664e-10	1.09126e-09	0.0365606	2.72389e-05	4.46126e-08	0.000325332	2.06521e-05	3.60192e-06	0.0250262	0.0661411	0.00385788	0.00395301	0.950442	0.583422	0.00395582	0.69559	4.47947e-05	0.0534054	0.000107398	0.0710424	0.0504573	0.0942159	0.756766	0.157292	0.00246316	0.12619	2.93924e-07	0.0084993	0.251327	0.0176676	0.00751469	0.939381	0.0341023	0.0704286	4.75455e-05	0.00158796
	116	2.82376e-11	1.73491e-10	1.50587e-07	6.70305e-13	6.46778e-14	2.46847e-14	4.74052e-09	5.12983e-09	5.21591e-14	5.12983e-09	0.29464	3.37806e-07	2.57501e-13	7.55948e-11	3.35031e-13	1.52486e-13	3.05972e-08	7.0895e-06	1.06676e-08	2.79779e-09	3.04999e-07	9.69192e-07	0.574168	8.30742e-09	0.95486	0.00341219	0.136394	0.00361644	0.102888	0.0097384	2.3621e-05	0.0118857	0.807543	2.75794e-05	0.0826867	0.306513	1.58469e-05	0.00690185	0.140672	1.52452e-06	0.0096236	0.00121943	0.972471	0.00677977	3.71075e-08
	118	3.50685e-06	4.74286e-09	7.56367e-06	5.06383e-11	1.40228e-11	7.77061e-10	4.6927e-06	2.82818e-07	4.57049e-10	2.82818e-07	0.150526	1.49959e-05	1.06676e-08	4.87797e-06	5.06893e-07	7.15663e-08	0.000586959	0.102868	3.83567e-05	6.19373e-05	0.0334429	0.0103365	0.260437	0.027959	0.125833	0.606689	0.194198	0.700796	0.984123	0.539581	0.103926	0.899403	0.165431	0.187389	0.102834	0.531268	0.187139	0.947712	0.559946	0.0282756	0.756766	0.568622	0.0595138	0.770942	0.0157478	0.00706902
	130	2.18503e-11	3.73989e-10	2.47058e-07	1.89263e-12	1.96128e-13	7.09425e-14	8.81957e-09	1.11046e-08	1.50591e-13	1.11046e-08	0.539581	5.34481e-07	2.67027e-13	1.15173e-10	1.02679e-12	4.8773e-13	1.48057e-08	3.95247e-07	2.01668e-08	1.94515e-09	3.05972e-08	2.4142e-07	0.210027	2.79294e-09	0.582503	0.00102877	0.0277717	0.000159389	0.0294611	0.00206445	7.54667e-06	0.00383604	0.825385	6.82168e-07	0.00485963	0.107298	6.58139e-07	0.000316478	0.0144062	1.61897e-07	0.000445331	0.000218539	0.453162	0.000106096	1.06676e-08	0.134572	0.000430157
	132	2.64941e-05	3.15648e-08	2.65614e-05	5.75994e-10	1.11093e-10	7.16295e-10	3.33235e-06	1.14395e-06	7.89011e-09	1.14395e-06	0.170692	7.90268e-06	7.0195e-08	3.56263e-05	3.1738e-07	4.65556e-07	0.000801456	0.570101	9.72001e-05	0.00029481	0.0518717	0.0342625	0.255543	0.050808	0.118244	0.751784	0.15549	0.919645	0.983106	0.679325	0.141084	0.943663	0.172437	0.362309	0.0765712	0.482383	0.311252	0.818895	0.286215	0.0475189	0.940687	0.848923	0.0211371	0.477932	0.0288853	0.00268067	0.775921	0.00029763
	138	1.13208e-07	8.99883e-08	8.59404e-06	2.24886e-09	4.56722e-10	2.37738e-10	8.02325e-07	2.28516e-06	3.86842e-10	2.28516e-06	0.452044	1.50697e-05	3.86842e-10	4.18667e-08	2.73296e-09	2.65183e-09	4.32122e-06	7.59246e-05	3.33235e-06	1.32308e-06	2.76329e-05	4.64801e-05	0.446006	7.5108e-06	0.768557	0.0140526	0.255543	0.00626796	0.103613	0.0180118	0.000425472	0.0383624	0.678369	0.000406921	0.0785697	0.287751	0.000149955	0.0409879	0.201004	1.06798e-05	0.0116716	0.00226956	0.932976	0.0311957	7.66518e-06	0.627589	0.0113896	0.984123
	140	1.43005e-09	2.18087e-13	1.01101e-07	1.91918e-15	3.79183e-17	3.55278e-14	4.61815e-08	5.27286e-11	3.55278e-14	4.21234e-11	0.0889094	4.26547e-07	4.95685e-12	4.00947e-08	1.45911e-10	4.52527e-11	1.22826e-05	0.129707	3.32093e-08	1.12906e-06	0.00412372	0.00107602	0.140586	0.00296039	0.0539217	0.509424	0.104414	0.63864	0.965756	0.505304	0.056166	0.715934	0.0885085	0.12619	0.0358486	0.323421	0.100591	0.897602	0.354573	0.00303059	0.764373	0.508575	0.0122026	0.496993	0.00281509	0.000199508	0.895286	1.35037e-05
	146	4.91893e-11	5.7786e-13	3.70145e-07	6.19444e-15	2.07728e-16	5.16905e-12	1.67926e-06	1.04989e-09	5.67235e-12	7.51572e-10	0.163227	1.24719e-05	7.75581e-11	8.86739e-08	2.88815e-09	1.727e-10	7.80668e-06	0.0059294	2.602e-07	5.45306e-07	2.45731e-05	0.00014306	0.767117	4.33811e-05	0.509421	0.0503842	0.509421	0.0470791	0.249469	0.0723398	0.0070289	0.110833	0.330715	0.00182702	0.387019	0.679325	0.00132186	0.0576172	0.400342	0.000173665	0.071954	0.0474963	0.644516	0.0518717	0.00011288	0.911066	0.0924669	0.17668
	154	3.44154e-05	8.99883e-08	0.000134211	2.24886e-09	1.67517e-09	2.86039e-06	0.000933191	1.68961e-05	1.36167e-06	1.30709e-05	0.182798	0.0011307	1.47965e-05	0.00117803	0.000364333	3.59029e-05	0.00964925	0.380005	0.00366228	0.00302353	0.0789761	0.0722916	0.473049	0.113341	0.199873	0.705808	0.658889	0.778847	0.970318	0.792327	0.214652	0.59243	0.214652	0.405435	0.445607	0.707561	0.317431	0.823	0.809251	0.132311	0.852883	0.620418	0.192388	1	0.0828024	0.12413	0.858715	0.0174504
	155	5.47269e-06	1.94515e-09	4.26217e-06	1.66978e-11	3.97928e-12	3.51026e-10	1.10834e-06	1.27015e-07	5.18173e-10	1.18149e-07	0.142473	8.71363e-06	2.11626e-08	1.36264e-05	4.73607e-07	6.16071e-08	0.00112291	0.470815	6.03457e-05	0.000178628	0.0809551	0.0377667	0.177133	0.0967138	0.0343082	0.908469	0.0618306	0.961908	0.802374	0.84323	0.221701	0.833373	0.078502	0.490626	0.0151027	0.309283	0.492697	0.857285	0.378125	0.0864536	0.857285	0.920667	0.0287561	0.419519	0.0594315	0.00120714	0.488056	5.26152e-05
	159	2.94199e-15	1.97675e-13	7.54322e-09	7.8311e-17	2.40689e-18	3.87602e-18	6.35491e-11	4.38589e-12	2.13205e-17	4.70365e-12	0.580828	6.32366e-09	9.98247e-17	5.83701e-13	2.61869e-16	2.77823e-16	8.29044e-11	1.71862e-07	3.08699e-11	1.05368e-11	5.06383e-11	1.94515e-09	0.0641894	9.56527e-12	0.53372	7.49058e-05	0.0053478	4.5653e-05	0.00497274	0.000113492	7.18114e-07	0.0007324	0.801211	1.05674e-08	0.000271646	0.0403383	3.10046e-09	8.84776e-05	0.00839	6.58676e-10	8.84776e-05	2.77067e-05	0.257286	5.1544e-06	4.06644e-10	0.0441765	0.000113474	0.594002
	174	7.21552e-14	1.73491e-10	1.50587e-07	6.70305e-13	6.46778e-14	2.46847e-14	4.74052e-09	5.12983e-09	5.21591e-14	5.12983e-09	0.723623	3.37806e-07	5.21591e-14	8.55239e-12	6.46778e-14	3.26755e-14	3.73989e-10	1.07795e-08	5.12983e-09	3.54611e-11	2.29625e-11	2.47653e-09	0.0284742	8.26937e-13	0.260341	1.9677e-05	0.000250849	4.56587e-06	0.00415959	0.000189968	1.20808e-07	5.58915e-05	0.910682	4.22976e-09	1.31177e-05	0.0120625	1.94515e-09	3.11093e-06	0.00148302	1.13809e-09	2.51162e-05	6.57396e-06	0.121241	2.67935e-07	4.28193e-11	0.00485728	1.23314e-05	0.198115
	183	4.31755e-10	8.99883e-08	8.59404e-06	2.24886e-09	4.56722e-10	2.37738e-10	8.02325e-07	2.28516e-06	3.86842e-10	2.28516e-06	0.780832	1.50697e-05	3.86842e-10	1.15047e-08	4.56722e-10	2.81505e-10	1.2188e-07	8.74172e-07	2.28516e-06	3.77247e-08	8.84906e-09	6.42069e-07	0.0363828	2.24627e-09	0.294276	0.000332296	0.00130021	6.06686e-05	0.0147537	0.00149412	1.11763e-05	0.00044127	0.906363	3.65569e-07	9.23035e-05	0.0165843	3.26334e-07	2.72478e-05	0.00224512	2.85721e-07	0.000145086	5.0864e-05	0.113766	7.66518e-06	2.89261e-08	0.00706902	5.0864e-05	0.20763
	Number of observed OTUs
	lmer(observed_features ~ age_day + (1|paper))
		Estimate	Std. Error	t value	Pr(>|t|)
	(Intercept)	519.489	44.0138	11.8	1.2e-08
	age_day	2.0225	0.0815	24.82	< 2e-16
	P value from pairwise comparison using wilcox rank sum test. Adjusted with BH method
	age (days)	0	1	2	3	4	7	10	11	14	15	16	17	18	20	21	22	23	24	25	27	28	29	30	32	33	35	39	41	42	49	50	51	55	56	61	63	70	76	77	84	90	91	99	104	112	116	118	130
	1	4.18828e-07
	2	0.0529256	0.00320731
	3	1.3747e-06	0.509513	0.0278965
	4	7.7857e-10	0.926387	0.000428174	0.474426
	7	0.00499602	5.19343e-05	0.762145	0.00156492	8.96568e-07
	10	0.901621	1.61819e-06	0.0297376	2.92828e-05	6.04903e-08	0.00808995
	11	0.0265482	8.83847e-08	0.379193	5.12896e-05	1.81455e-11	0.761254	0.00740343
	14	0.0282882	1.71616e-06	0.531549	0.000151063	5.02185e-09	0.475277	0.012759	0.754426
	15	0.0105102	1.24471e-07	0.595169	6.68094e-05	1.23339e-11	0.9731	0.00121044	0.5707	0.460297
	16	0.000601459	1.77059e-05	0.000192309	8.20551e-06	3.87262e-06	9.68989e-06	0.00530624	9.47581e-06	1.96593e-05	3.93466e-06
	17	0.669206	1.2637e-05	0.00468206	2.39621e-05	1.99004e-06	0.000551725	0.20733	0.000165176	0.000442416	3.83763e-05	0.0233515
	18	0.2786	6.59315e-09	0.0622063	7.28092e-07	5.38148e-12	0.0247726	0.137901	0.0163508	0.0883878	0.00219568	3.918e-05	0.00448858
	20	0.642343	1.01951e-07	0.0287262	9.61696e-07	3.62103e-10	0.00253187	0.624907	0.00110962	0.0077532	0.000281237	0.000356565	0.0609735	0.203698
	21	0.574422	6.99139e-09	0.0241812	1.38765e-07	6.68006e-12	0.0014052	0.468949	0.000873225	0.00966019	0.000110376	0.000132886	0.0386498	0.241669	0.810176
	22	0.339714	2.25517e-08	0.0390286	2.78273e-07	1.19509e-11	0.00674129	0.342021	0.00483229	0.0315255	0.00112685	0.000112905	0.0238387	0.5132	0.509612	0.640193
	23	0.255564	2.88489e-08	3.84915e-05	1.10642e-08	3.14836e-10	1.26385e-07	0.0235664	3.09502e-08	4.18828e-07	8.30261e-09	0.0154221	0.345282	3.69646e-06	0.001195	0.00020972	8.05734e-05
	24	0.05007	4.00203e-08	1.23679e-05	1.70346e-09	3.28231e-10	5.05816e-10	5.04198e-05	9.65833e-10	9.28424e-10	2.11405e-10	0.076513	0.000889298	1.55729e-09	1.98691e-07	5.20077e-08	1.08901e-08	0.00863054
	25	0.844738	5.14402e-10	0.00211763	9.50638e-10	2.51219e-13	1.1756e-06	0.612141	1.89789e-07	1.2637e-05	2.17396e-08	0.000848523	0.340238	0.00139606	0.165555	0.0521095	0.0147335	0.0136669	1.88231e-07
	27	0.626273	9.48989e-08	0.0019876	6.5613e-08	2.71281e-10	1.86678e-05	0.139411	1.2754e-05	5.15938e-05	3.15322e-06	0.00553186	0.796991	0.000917712	0.0400714	0.0143186	0.00561168	0.567905	0.00599991	0.173791
	28	0.168744	5.53106e-09	0.000270381	9.43264e-10	3.26052e-12	8.59652e-08	0.0311458	1.10339e-07	4.40094e-07	1.96529e-08	0.00346921	0.211427	1.5979e-05	0.00182941	0.000342599	5.92292e-05	0.5878	0.252546	0.00474057	0.232114
	29	0.116669	1.95317e-09	0.000129742	1.11739e-10	4.04867e-13	6.41345e-09	0.00657896	2.57304e-08	4.01976e-08	3.64155e-09	0.0105531	0.080178	9.2803e-07	0.000134764	2.34447e-05	3.24866e-06	0.284863	0.191579	0.000381225	0.154764	0.903737
	30	0.000314065	3.77345e-07	5.80791e-05	6.37561e-08	1.48109e-08	6.06043e-08	2.84035e-05	3.17876e-08	1.03542e-07	2.13432e-08	0.115338	0.00090014	2.18977e-07	4.18824e-06	9.05051e-07	4.46258e-07	0.00118838	0.0127562	3.37979e-06	0.000252801	0.000675523	0.00272405
	32	0.112191	3.88908e-10	1.87531e-05	7.49736e-12	2.32326e-13	2.58768e-11	0.00133166	1.56748e-11	7.78127e-11	4.36665e-12	0.0310928	0.0764304	7.7857e-10	3.95511e-06	1.29932e-07	5.07716e-08	0.452743	0.0148199	1.6292e-05	0.236229	0.852631	0.411229	0.000539031
	33	7.18079e-08	1.24649e-08	3.53981e-06	2.19471e-10	3.91369e-11	3.05838e-11	8.09384e-07	2.76948e-11	5.49779e-11	2.06991e-11	0.632856	1.41557e-05	7.50075e-11	3.9418e-09	1.96912e-10	6.07388e-11	1.78105e-07	1.56029e-06	9.16891e-11	4.00203e-08	3.69344e-08	5.30944e-08	0.069272	3.05016e-09
	35	0.00398265	5.63577e-10	2.55426e-07	1.05916e-11	4.04867e-13	8.30236e-12	3.74659e-05	6.25113e-12	2.06991e-11	1.03654e-12	0.0535104	0.00476081	9.71788e-11	1.7467e-07	8.96464e-09	1.43978e-09	0.0164672	0.935645	1.11547e-07	0.00620176	0.109656	0.153399	0.0721627	0.0375186	1.72366e-05
	39	0.000877334	2.81928e-06	1.31669e-06	4.26423e-07	2.24326e-07	1.78105e-07	7.45189e-07	1.95247e-07	2.12532e-07	1.69891e-07	0.14036	2.53701e-06	2.12532e-07	1.23557e-06	3.19976e-07	1.88231e-07	3.37063e-06	0.000133764	1.81069e-07	9.28136e-06	0.000156716	0.000185414	0.754426	2.9853e-06	0.0277483	0.0058977
	41	0.00051865	6.03147e-07	2.72515e-07	5.8909e-08	2.4472e-08	1.73818e-08	3.14578e-07	1.87436e-08	2.62701e-08	1.61211e-08	0.120407	3.19431e-06	2.23467e-08	2.16507e-07	4.62027e-08	3.06117e-08	1.26697e-05	0.000251783	4.01302e-08	1.8447e-05	0.000211902	0.000187896	0.719231	2.25645e-06	0.0179122	0.00646548	0.789619
	42	2.73035e-05	1.96912e-10	7.82558e-06	3.26052e-12	1.96725e-13	2.8489e-12	7.11487e-05	1.03654e-12	7.21573e-12	3.00423e-13	0.195852	0.00597179	4.99856e-11	8.91401e-08	1.95317e-09	4.44158e-10	0.0030314	0.157501	5.10062e-08	0.000258104	0.00150678	0.00624655	0.54028	0.00213394	0.00681361	0.198956	0.518057	0.542081
	49	0.00143528	2.06346e-09	1.8671e-05	2.1174e-11	2.17836e-12	2.71106e-11	0.000196226	1.22627e-11	4.81125e-11	3.61788e-12	0.101549	0.0180438	3.62103e-10	5.58406e-07	1.73818e-08	9.08972e-09	0.0315471	0.98267	6.52611e-07	0.00871244	0.0511929	0.163329	0.186437	0.058434	0.000341646	0.920827	0.0700595	0.0821262	0.424621
	50	0.00806509	1.67505e-06	2.59502e-06	2.57055e-07	1.17785e-07	1.5704e-07	1.70274e-05	1.69891e-07	2.42061e-07	8.94687e-08	0.0927191	0.000182625	2.8712e-07	2.91318e-06	1.25498e-06	4.55765e-07	0.000609184	0.0175439	1.8195e-06	0.000414393	0.00822201	0.0069391	0.222971	0.000435505	0.00219568	0.120773	0.189489	0.301496	0.901621	0.367357
	51	0.138185	0.000181977	0.000321165	0.000100259	6.42101e-05	0.000115926	0.00421789	0.000134764	0.000162274	6.11926e-05	0.133737	0.00670468	0.00024382	0.000912795	0.000846523	0.000322462	0.0398892	0.421856	0.00128106	0.0233196	0.212991	0.191421	0.139271	0.0583432	0.0042057	0.624907	0.0268775	0.05184	0.487242	0.82771	0.329203
	55	0.000301116	1.67505e-06	2.59502e-06	2.33923e-07	1.17785e-07	1.50585e-07	2.17084e-05	1.63674e-07	2.33923e-07	9.68401e-08	0.549281	0.000759059	2.62912e-07	4.49347e-06	1.25498e-06	7.96842e-07	0.000992	0.0336045	3.15322e-06	0.000640442	0.00169857	0.00278437	0.218905	0.000537833	0.973152	0.0134795	0.530196	0.404991	0.0721627	0.0242838	0.214659	0.178499
	56	0.00441033	3.05699e-10	4.55071e-06	3.43801e-12	2.51219e-13	1.77691e-12	0.000126998	1.03654e-12	7.49736e-12	2.32326e-13	0.0273877	0.0127668	2.28426e-11	1.38765e-07	4.20545e-09	7.7857e-10	0.0378559	0.468949	3.01943e-07	0.0154299	0.1864	0.367903	0.0317918	0.0902573	2.94368e-06	0.5132	0.00475465	0.00388352	0.0961963	0.637633	0.0781314	0.44289	0.00667392
	61	8.84539e-09	9.77962e-09	2.44882e-06	1.19535e-10	2.28426e-11	1.49843e-11	1.34254e-07	1.30926e-11	2.06991e-11	1.30926e-11	0.0833268	4.6504e-06	2.06991e-11	8.20645e-10	2.28426e-11	1.6968e-11	1.62908e-08	1.6423e-08	1.30926e-11	2.48984e-09	1.01223e-09	4.62247e-09	0.162151	2.28426e-11	0.632856	3.24792e-06	0.00475031	0.00484528	0.0111575	0.000414393	0.000173295	0.00032433	0.808102	2.47081e-07
	63	1.40046e-05	4.00203e-08	4.20493e-07	2.40191e-09	3.50381e-10	9.1176e-10	1.67767e-05	6.11332e-10	2.2365e-09	3.43649e-10	0.172868	0.000120596	4.2402e-09	1.91161e-07	1.60754e-08	7.59417e-09	1.39358e-05	0.00060589	3.75571e-08	9.63249e-06	2.4445e-05	6.71231e-05	0.707891	6.34852e-06	0.140251	0.00631433	0.463706	0.357554	0.259791	0.0434583	0.0841848	0.0493214	0.35593	0.00278437	0.214147
	70	0.0274155	5.14402e-10	1.43861e-05	1.54566e-11	3.81074e-13	4.13526e-11	0.00033551	2.33222e-11	1.51665e-10	5.44769e-12	0.0247684	0.0130817	9.10244e-10	1.30164e-06	7.93416e-08	1.88371e-08	0.05184	0.851138	1.96849e-06	0.0151477	0.263349	0.336817	0.00646548	0.0731631	1.77555e-07	0.640193	0.000347502	0.000601459	0.0366559	0.492977	0.0324243	0.468949	0.00640244	0.967707	1.89521e-09	0.000212657
	76	3.74659e-05	3.77345e-07	2.49284e-05	3.43456e-08	1.36588e-08	1.27449e-08	1.36688e-05	1.29643e-08	1.96293e-08	9.76454e-09	0.103981	0.000112723	2.28181e-08	2.87625e-07	4.52765e-08	3.07551e-08	1.26643e-05	6.31447e-05	5.37419e-08	4.70161e-06	2.07721e-05	5.39981e-05	0.905763	1.84195e-06	0.100792	0.00327026	0.423962	0.339014	0.304161	0.038737	0.0431909	0.0140754	0.470498	0.00150063	0.0574372	0.86821	5.98181e-05
	77	0.000469895	4.86106e-06	2.39926e-06	9.37783e-07	5.0324e-07	3.98228e-07	5.81778e-07	3.77345e-07	4.69887e-07	3.77345e-07	0.149624	4.20931e-06	4.69887e-07	1.92835e-06	5.0324e-07	4.20477e-07	2.55043e-06	1.92147e-05	3.77345e-07	7.79677e-06	5.65208e-05	7.09584e-05	0.958194	1.92467e-06	0.110042	0.00226029	0.513075	0.344105	0.352647	0.0505516	0.0583822	0.00831633	0.599031	0.0032903	0.026388	0.830302	0.000127387	0.830302
	84	0.0172844	2.2365e-09	4.22551e-05	3.95725e-11	2.17836e-12	2.78935e-10	0.000726574	3.43649e-10	9.28424e-10	6.12174e-11	0.024909	0.0203094	9.79982e-09	5.14152e-06	4.26423e-07	1.07661e-07	0.0878686	0.366999	1.08412e-05	0.0419267	0.372244	0.578605	0.031216	0.20113	5.22841e-06	0.43652	0.0043292	0.00486919	0.0841959	0.574235	0.0643488	0.363705	0.00722658	1	3.37825e-06	0.0028575	0.823329	0.00261263	0.00388286
	90	8.81974e-05	3.77345e-07	1.79169e-07	3.09502e-08	1.27238e-08	1.20054e-08	1.79169e-07	1.15419e-08	1.44981e-08	9.10265e-09	0.115338	0.000102551	1.3401e-08	2.13899e-07	3.88299e-08	2.71859e-08	1.87531e-05	0.000560239	4.29063e-08	8.91932e-06	1.82202e-05	0.000112905	0.821672	2.39926e-06	0.0846361	0.00822201	0.407055	0.407382	0.268574	0.0351049	0.0686624	0.0336045	0.400954	0.00272554	0.0703667	0.926455	0.000172688	0.966984	0.832729	0.00490363
	91	0.000602318	2.81928e-06	1.31669e-06	4.26423e-07	2.24326e-07	1.78105e-07	7.45189e-07	1.95247e-07	2.12532e-07	1.69891e-07	0.14036	4.5382e-06	2.12532e-07	1.23557e-06	4.00842e-07	2.18977e-07	3.37063e-06	0.000142859	2.42061e-07	1.33223e-05	0.000167891	0.000106644	0.929793	4.81713e-06	0.0978538	0.00629164	0.583505	0.592579	0.351002	0.0403593	0.069739	0.0213843	0.530196	0.00274916	0.0371663	0.799365	0.000416544	0.741519	0.946861	0.00406064	0.959698
	99	5.88266e-06	9.20133e-06	4.20931e-06	2.09368e-06	1.21887e-06	9.83469e-07	3.77229e-07	9.37783e-07	1.15436e-06	9.37783e-07	0.159951	7.66138e-06	1.15436e-06	3.75109e-06	1.21887e-06	1.03757e-06	1.01309e-07	1.07019e-05	9.37783e-07	4.6504e-06	3.09522e-06	5.33182e-06	0.0438415	1.08239e-06	0.622156	0.000354306	0.00130181	0.000926111	0.0158185	0.00214817	6.68094e-05	0.000256898	0.98286	1.93258e-05	0.0944747	0.0421116	3.21626e-06	0.0099241	0.00623489	0.000134764	0.00573046	0.00336631
	104	1.61182e-08	7.85218e-09	2.7769e-06	8.61442e-11	1.92399e-11	1.30926e-11	2.55098e-07	1.23339e-11	2.06991e-11	1.06399e-11	0.0817545	1.0652e-05	2.06991e-11	1.39668e-09	2.8769e-11	2.02808e-11	5.87504e-08	2.16507e-07	2.1174e-11	9.7101e-09	5.54885e-09	1.61727e-08	0.15144	2.41523e-10	0.484382	2.64418e-05	0.00976694	0.0114066	0.0179327	0.00110962	0.000438005	0.000952512	0.649209	2.00955e-06	0.737013	0.318178	1.17832e-08	0.0788889	0.0583911	1.97694e-05	0.104506	0.0912824	0.0398875
	112	0.236023	2.01422e-08	7.15217e-05	1.83401e-09	5.15348e-11	1.33344e-08	0.00188757	2.57304e-08	4.89647e-08	5.53106e-09	0.0262116	0.0323629	2.52855e-07	3.94358e-05	1.3422e-05	2.42446e-06	0.246005	0.0569273	0.000183463	0.185794	0.81535	0.821807	0.00168133	0.426348	3.75571e-08	0.142605	5.26071e-06	9.76276e-06	0.00973125	0.255328	0.000963566	0.0499433	0.00393332	0.457506	1.22575e-09	2.728e-05	0.177396	5.3637e-06	3.08978e-06	0.568182	3.54778e-05	9.73583e-06	4.17536e-06	9.08972e-09
	116	2.16507e-07	3.77345e-07	1.71702e-05	3.09502e-08	1.27238e-08	9.14089e-09	2.3034e-06	8.52357e-09	1.17031e-08	8.52357e-09	0.115074	2.83845e-05	1.17031e-08	9.35838e-08	1.27238e-08	9.79982e-09	3.83604e-07	4.26423e-07	8.52357e-09	1.51778e-07	6.36112e-08	1.24471e-07	0.0322829	1.1313e-08	0.816729	5.17868e-05	0.00111538	0.000952512	0.00681874	0.000662776	7.35957e-05	0.000452308	0.905351	2.66049e-06	0.186794	0.0511929	7.93416e-08	0.00755764	0.00570881	2.13641e-05	0.0111713	0.0143925	0.415515	0.0888088	1.10747e-07
	118	1.96105e-05	2.81928e-06	5.59358e-05	4.26423e-07	2.24326e-07	1.78105e-07	1.0652e-05	1.69891e-07	2.12532e-07	1.69891e-07	0.139161	8.51455e-05	2.12532e-07	9.64653e-07	2.24326e-07	1.88231e-07	3.32302e-06	3.21626e-06	1.69891e-07	1.44641e-06	2.66668e-06	6.68313e-06	0.35776	2.39645e-07	0.463225	0.000952512	0.0191543	0.0334173	0.0936675	0.00827613	0.00115617	0.0012084	0.783388	0.000311809	0.460969	0.463706	3.72643e-06	0.307552	0.0610286	0.00108771	0.328019	0.20574	0.0333295	0.614831	1.10713e-06	0.0607007
	130	8.70496e-08	6.03147e-07	2.72515e-07	5.8909e-08	2.4472e-08	1.73818e-08	1.29655e-08	1.61211e-08	2.23467e-08	1.61211e-08	0.163206	5.80163e-07	2.23467e-08	1.62632e-07	2.4472e-08	1.88371e-08	1.43978e-09	7.00838e-07	1.61211e-08	2.17484e-07	4.01302e-08	1.1624e-07	0.00955026	2.02413e-08	0.50966	4.7437e-06	0.000385643	2.13769e-05	0.00304989	0.000423286	7.10927e-05	0.000596747	0.960261	7.83027e-07	0.00852778	0.0258541	8.615e-08	0.00046909	0.000664487	4.07662e-06	0.00212244	0.00242095	0.750327	0.00363218	1.86283e-07	0.208665	0.00960722
	132	6.89643e-05	9.19925e-06	0.000118963	2.09368e-06	1.21887e-06	9.83469e-07	2.83845e-05	9.37783e-07	1.15436e-06	9.37783e-07	0.157488	0.000170563	1.15436e-06	3.75109e-06	1.21887e-06	1.03757e-06	1.07236e-05	1.06993e-05	9.37783e-07	4.94353e-06	1.26894e-05	3.45076e-05	0.441758	1.40756e-06	0.428867	0.00187865	0.0254599	0.0504747	0.117496	0.017109	0.0028575	0.00198736	0.754426	0.000927079	0.272767	0.606965	1.32904e-05	0.441758	0.126815	0.00305888	0.415515	0.214659	0.0262076	0.383248	4.17536e-06	0.0411487	0.962459	0.0029897
	138	6.78993e-06	1.77059e-05	0.000181892	4.55071e-06	2.91696e-06	2.47891e-06	5.00315e-05	2.39926e-06	2.81028e-06	2.39926e-06	0.168952	0.000253056	2.81028e-06	8.07269e-06	2.91696e-06	2.58639e-06	1.56128e-05	1.77059e-05	2.39926e-06	9.75351e-06	5.1796e-06	1.03458e-05	0.0218383	2.47891e-06	0.610818	0.000478519	0.00132989	0.00178195	0.0139272	0.00289982	0.000255765	0.00138558	0.941701	4.1296e-05	0.0336045	0.0459485	4.72544e-06	0.00213855	0.0045057	0.000149455	0.00780494	0.00637738	0.977426	0.0282289	8.89091e-06	0.410156	0.0107954	0.98286
	140	0.00549178	7.85218e-09	3.95654e-06	1.17845e-10	2.02808e-11	2.28426e-11	9.10247e-06	2.64087e-11	4.07006e-11	1.31527e-11	0.0537329	4.73089e-05	7.95267e-11	1.4282e-08	1.44927e-09	1.23875e-10	0.000104238	0.0265482	7.61021e-10	3.64339e-05	0.00993103	0.00250589	0.045894	2.50958e-05	3.3989e-06	0.0946392	0.00179529	0.00325252	0.38246	0.468585	0.243539	0.780436	0.0902573	0.040314	1.02715e-08	0.00217896	0.0434206	0.000320264	0.000102606	0.0154299	0.00313792	0.00234713	4.72544e-06	1.03416e-07	3.10333e-05	1.73104e-07	3.10328e-06	2.27589e-07
	146	2.36383e-07	1.61211e-08	4.6718e-06	3.62103e-10	6.20537e-11	5.95309e-11	9.2803e-07	4.42952e-11	9.91668e-11	3.76419e-11	0.069739	2.52534e-05	1.51673e-10	7.85218e-09	3.57248e-10	1.70447e-10	4.06149e-07	2.00841e-06	2.61373e-10	7.90548e-08	1.02538e-07	1.69891e-07	0.339561	5.58729e-09	0.289566	0.000172688	0.0430797	0.0391472	0.0532428	0.00311751	0.00299152	0.00374958	0.530196	2.09755e-05	0.515215	0.489904	3.33912e-07	0.264766	0.138185	7.13436e-05	0.315351	0.251982	0.0320923	0.721619	9.52103e-08	0.0974446	0.971484	0.0192121
	154	0.000519188	1.77059e-05	8.23272e-06	4.55071e-06	2.91696e-06	2.47891e-06	2.90392e-06	2.81028e-06	3.05474e-06	2.39926e-06	0.172118	2.67281e-05	2.81028e-06	1.05232e-05	4.66226e-06	3.05469e-06	7.94737e-06	0.000648639	3.5936e-06	6.56722e-05	8.99307e-05	0.000506403	0.675478	2.62472e-05	0.314819	0.0117203	0.242901	0.26173	0.275411	0.0407587	0.0361163	0.0201401	0.661339	0.00272405	0.189186	0.879937	0.000473718	0.899025	0.49962	0.00929917	0.576354	0.564127	0.0287322	0.353734	8.99073e-05	0.0416828	0.808451	0.00164973
	155	0.0827456	1.67505e-06	2.59502e-06	2.33923e-07	1.08465e-07	2.29992e-07	0.000380917	1.99238e-07	2.42061e-07	1.04507e-07	0.133265	0.00249909	3.13491e-07	1.08412e-05	4.46451e-06	1.90959e-06	0.0362293	1	9.90398e-06	0.0239609	0.287162	0.346949	0.0303898	0.0475777	4.35892e-05	0.884253	0.000314763	0.000659135	0.287162	0.995666	0.0377943	0.530196	0.0460858	0.698756	1.27751e-06	0.00249909	0.808804	0.000675523	2.22299e-05	0.540353	0.00130181	0.000401122	1.52435e-06	7.79677e-06	0.164199	8.23272e-06	3.25355e-05	7.63098e-08
	159	8.20645e-10	9.77962e-09	3.64155e-09	1.19535e-10	2.28426e-11	1.49843e-11	3.91369e-11	1.30926e-11	2.06991e-11	1.30926e-11	0.151441	9.86963e-09	2.06991e-11	8.20645e-10	2.28426e-11	1.6968e-11	8.30236e-12	1.44974e-08	1.30926e-11	2.06346e-09	1.88025e-10	5.35323e-10	0.0143059	2.06991e-11	0.792285	1.69311e-07	0.000475866	0.000163135	0.00128732	4.68066e-05	4.98262e-06	9.36656e-06	0.863843	4.29063e-08	0.0603851	0.0254599	4.90669e-10	0.000952512	0.00438719	1.78105e-07	0.00689979	0.00807485	0.753702	0.0475996	1.11169e-09	0.807969	0.0474177	0.564127
	174	6.06043e-08	3.77345e-07	1.71495e-05	3.09502e-08	1.27238e-08	9.14089e-09	2.30317e-06	8.52357e-09	1.17031e-08	8.52357e-09	0.152529	2.83817e-05	1.17031e-08	9.35838e-08	1.27238e-08	9.79982e-09	2.96437e-07	3.77345e-07	8.52357e-09	1.34254e-07	2.52148e-08	6.36112e-08	0.00831633	9.77962e-09	0.498551	1.90413e-05	0.000204666	0.000145592	0.00261353	0.000189808	3.20427e-05	0.00045139	0.905351	8.72187e-07	0.0177182	0.0171419	4.33661e-08	0.000542081	0.000952512	2.42962e-06	0.0029838	0.00293883	1	0.00811595	1.10747e-07	0.279152	0.00800894	0.814137
	183	6.48564e-06	1.77059e-05	8.23272e-06	4.55071e-06	2.91696e-06	2.47891e-06	8.72382e-07	2.39926e-06	2.81028e-06	2.39926e-06	0.172118	1.41557e-05	2.81028e-06	8.07269e-06	2.91696e-06	2.58639e-06	8.35805e-08	1.77059e-05	2.39926e-06	9.75351e-06	1.78254e-08	9.11931e-06	0.0205418	2.47891e-06	0.567989	0.000567735	0.00107376	0.00113724	0.0124926	0.00347724	2.85747e-05	0.000211902	0.942577	4.32603e-05	0.0420954	0.0460781	4.5477e-06	0.0015271	0.00202447	0.000187896	0.00251142	0.00584096	1	0.0174034	8.89091e-06	0.370357	0.00989084	0.763307
Day5 (n=2 after rarefaction), day 6 (n=2 after rarefaction), and day13 (n=4 after rarefaction) were removed for the small sample size due to low sequence depth
[truncated: 8 more columns]

## Sheet: S3
TABLE S3: Comparisons of alpha diversity measures by fecal microbiota transplantation (FMT) and diet restriction treatments
FMT
	glm(formula = faith_pd ~ age_day + treatment + age_day:treatment, family = "quasipoisson")
		Estimate	Std. Error	t value	Pr(>|t|)
	(Intercept)	3.949	0.02034	194.113	<2e-16
	age_day	0.002193	0.0002026	10.827	<2e-16
	treatment	0.01177	0.02884	0.408	0.684
	Interaction	8.038e-05	0.0002867	0.28	0.779
	glm(formula = pielou_evenness ~ age_day + treatment + age_day:treatment, family = "quasipoisson")
		Estimate	Std. Error	t value	Pr(>|t|)
	(Intercept)	-0.3639	0.009441	-38.551	< 2e-16
	age_day	0.0006139	9.896e-05	6.203	2.38e-09
	treatment	0.003644	0.01343	0.271	0.786
	Interaction	-1.692e-06	0.0001406	-0.012	0.99
	glm(formula = shannon_entropy ~ age_day + treatment + age_day:treatment, family = "quasipoisson")
		Estimate	Std. Error	t value	Pr(>|t|)
	(Intercept)	1.856	0.01267	146.504	< 2e-16
	age_day	0.001029	0.000131	7.858	1.28e-13
	treatment	0.004985	0.01801	0.277	0.782
	Interaction	1.687e-05	0.0001859	0.091	0.928
	glm(formula = observed_features ~ age_day + treatment + age_day:treatment, family = "quasipoisson")
		Estimate	Std. Error	t value	Pr(>|t|)
	(Intercept)	6.40981	0.0284056	225.653	<2e-16
	age_day	0.0025002	0.0002801	8.925	<2e-16
	treatment	-0.0011425	0.0403361	-0.028	0.977
	Interaction	0.0002052	0.0003964	0.518	0.605
post hoc test, P values from Wilcoxon rank sum exact test
		day21	day22	day23	day29	day42	day61	day84
	faith_pd	0.6075	0.133	0.7987	0.1693	0.6707	0.4428	0.4176
	pielou_evenness	0.9279	0.2426	0.8874	0.1037	0.7125	0.9774	0.203
	shannon_entropy	0.8801	0.1932	0.7987	0.1693	0.7553	0.3777	0.2276
	observed_features	0.3164	0.2371	0.3777	0.8328	0.644	0.04036	0.6207
Diet restriction
	lmer(faith_pd ~ age_day + treatment + age_day * treatment + (1 | pig_id))
		Estimate	Std. Error	df	t value	Pr(>|t|)
	(Intercept)	48.335	1.19401	441	40.4813	1.28546e-150
	age_day	0.111677	0.0145159	441	7.69342	9.45325e-14
	treatment	-0.978835	1.65771	441	-0.590473	0.555176
	interaction	0.0267674	0.0209836	441	1.27563	0.202757
	lmer(pielou_evenness ~ age_day + treatment + age_day * treatment + (1 | pig_id))
		Estimate	Std. Error	df	t value	Pr(>|t|)
	(Intercept)	0.694345	0.00923042	441	75.2235	1.08618e-253
	age_day	0.000216428	0.000112217	441	1.92865	0.0544155
	treatment	-0.0085588	0.0128151	441	-0.667867	0.504568
	interaction	0.000307816	0.000162216	441	1.89757	0.0584062
	lmer(shannon_entropy ~ age_day + treatment + age_day * treatment + (1 | pig_id))
		Estimate	Std. Error	df	t value	Pr(>|t|)
	(Intercept)	6.38894	0.109347	441	58.428	9.77612e-210
	age_day	0.00443088	0.00132937	441	3.33308	0.000931303
	treatment	-0.111942	0.151813	441	-0.737367	0.461291
	interaction	0.00323236	0.00192167	441	1.68205	0.0932668
	lmer(observed_features ~ age_day + treatment + age_day * treatment + (1 | pig_id))
		Estimate	Std. Error	df	t value	Pr(>|t|)
	(Intercept)	593.47	17.6269	441	33.6684	5.96097e-124
	age_day	1.54561	0.214295	441	7.21254	2.40884e-12
	treatment	-19.2315	24.4724	441	-0.785844	0.432381
	interaction	0.18367	0.309776	441	0.592912	0.553544
post hoc test, P values from Wilcoxon rank sum exact test
		day20	day27	day32	day35	day39	day42	day49
	faith_pd	0.01471	0.5007	0.5917	0.02569	0.8799	0.1025	0.6501
	pielou_evenness	0.07686	0.8931	0.5358	0.7319	0.6193	0.849	0.6801
	shannon_entropy	0.03033	0.9358	0.8368	0.6313	0.589	0.9783	1
	observed_features	0.1628	0.3445	1	0.5773	0.6816	0.5305	0.3203

## Sheet: S4
TABLE S4: Factors associated with the swine gut microbial community as measured using Permutational multivariable analysis of variance (PERMANOVA) with adonis function (999 permutations) and Permutational analysis of multivariable dispersions (PERMDISP)
PERMANOVA for control samples
	Bray-Curtis				Jaccard				Weighted UniFrac				Unweighted UniFrac
Parameter	Pseudo-F ratio	R squared	P value		Pseudo-F ratio	R squared	P value		Pseudo-F ratio	R squared	P value		Pseudo-F ratio	R squared	P value
Age_days	152.21	0.08716	0.001		2.5877	0.00162	0.001		216.36	0.11951	0.001		153.31	0.08774	0.001
Stage	100.58	0.15934	0.001		2.1896	0.00411	0.001		237.99	0.30962	0.001		100.39	0.15908	0.001
Study	30.262	0.19915	0.001		10.627	0.08032	0.001		35.493	0.22581	0.001		25.623	0.17393	0.001
Hypervariable region	36.575	0.0439	0.001		9.4335	0.01171	0.001		34.294	0.04128	0.001		26.984	0.03277	0.001
Sequence platform	25.794	0.03137	0.001		13.389	0.01653	0.001		23.704	0.0289	0.001		17.977	0.02207	0.001
Country	27.515	0.07963	0.001		13.358	0.04031	0.001		22.582	0.0663	0.001		21.793	0.06414	0.001
PERMDISP for control samples
	Bray-Curtis				Jaccard				Weighted UniFrac				Unweighted UniFrac
Parameter	F value	P value			F value	P value			F value	P value			F value	P value
Age_days	33.782	0.001			5.0972	0.001			20.412	0.001			33.589	0.001
Stage	216	0.001			8.3884	0.001			158.54	0.001			271.66	0.001
Study	13.596	0.001			29.233	0.001			59.417	0.001			29.446	0.001
Hypervariable region	13.344	0.001			12.048	0.001			0.3115	0.736			9.6578	0.001
Sequence platform	9.4632	0.001			7.3672	0.002			16.069	0.001			5.7764	0.003
Country	39.046	0.001			65.165	0.001			24.829	0.001			32.152	0.001
PERMANOVA for control samples at weaning day
	Bray-Curtis				Jaccard				Weighted UniFrac				Unweighted UniFrac
Parameter	Pseudo-F ratio	R squared	P value		Pseudo-F ratio	R squared	P value		Pseudo-F ratio	R squared	P value		Pseudo-F ratio	R squared	P value
Weaning age	9.1252	0.05123	0.001		5.4877	0.03145	0.001		10.538	0.05869	0.001		7.9336	0.04484	0.001
Study	10.08	0.33234	0.001		5.8978	0.22556	0.001		12.2	0.37596	0.001		7.6905	0.27525	0.001
Hypervariable region	13.18	0.13562	0.001		7.7004	0.08397	0.001		13.391	0.1375	0.001		8.5425	0.09231	0.001
Sequence platform	7.8562	0.04442	0.001		4.7886	0.02755	0.001		10.646	0.05926	0.001		7.3322	0.04158	0.001
Country	8.4631	0.16939	0.001		5.2194	0.11172	0.001		9.2021	0.18149	0.001		6.6598	0.13829	0.001
PERMDISP for control samples at weaning day
	Bray-Curtis				Jaccard				Weighted UniFrac				Unweighted UniFrac
Parameter	F value	P value			F value	P value			F value	P value			F value	P value
Weaning Age	14.862	0.001			18.808	0.001			5.1362	0.005			15.33	0.001
Study	3.0739	0.009			3.6007	0.001			2.1365	0.04			3.026	0.008
Hypervariable region	20.257	0.001			26.139	0.001			8.3921	0.002			14.383	0.001
Sequence platform	11.992	0.001			20.342	0.001			13.072	0.001			12.586	0.004
Country	6.5259	0.001			10.987	0.001			6.4546	0.001			12.075	0.001
PERMANOVA for control samples during suckling period
	Bray-Curtis				Jaccard				Weighted UniFrac				Unweighted UniFrac
Parameter	Pseudo-F ratio	R squared	P value		Pseudo-F ratio	R squared	P value		Pseudo-F ratio	R squared	P value		Pseudo-F ratio	R squared	P value
Age_days	28.54	0.04817	0.001		17.331	0.02981	0.001		62.786	0.10017	0.001		39.858	0.066	0.001
Study	16.584	0.24771	0.001		9.9502	0.16497	0.001		17.476	0.25761	0.001		13.905	0.21636	0.001
Hypervariable region	18.57	0.06188	0.001		11.401	0.03893	0.001		13.772	0.04664	0.001		13.004	0.04415	0.001
Sequence platform	21.31	0.07037	0.001		12.573	0.04275	0.001		21.38	0.07059	0.001		14.527	0.04907	0.001
Country	15.03	0.0968	0.001		9.5507	0.06376	0.001		13.98	0.09064	0.001		12.596	0.08241	0.001
PERMDISP for control samples during suckling period
	Bray-Curtis				Jaccard				Weighted UniFrac				Unweighted UniFrac
Parameter	F value	P value			F value	P value			F value	P value			F value	P value
Age_days	13.058	0.001			16.999	0.001			4.5454	0.001			14.503	0.001
Study	6.2719	0.001			6.2998	0.001			8.5811	0.001			11.602	0.001
Hypervariable region	31.077	0.001			36.179	0.001			10.869	0.001			13.168	0.001
Sequence platform	13.167	0.001			20.389	0.001			8.888	0.001			11.349	0.001
Country	31.937	0.001			27.321	0.001			22.076	0.001			36.807	0.001
PERMANOVA for control samples during weaning period
	Bray-Curtis				Jaccard				Weighted UniFrac				Unweighted UniFrac
Parameter	Pseudo-F ratio	R squared	P value		Pseudo-F ratio	R squared	P value		Pseudo-F ratio	R squared	P value		Pseudo-F ratio	R squared	P value
Age_days	18.906	0.03095	0.001		12.017	0.0199	0.001		24.253	0.03936	0.001		23.595	0.03833	0.001
Study	18.78	0.24364	0.001		11.05	0.15934	0.001		16.826	0.22397	0.001		14.495	0.19912	0.001
Hypervariable region	25.534	0.07954	0.001		14.802	0.0477	0.001		14.472	0.04669	0.001		15.962	0.05125	0.001
Sequence platform	9.9998	0.03273	0.001		5.9871	0.01986	0.001		13.145	0.04259	0.001		8.4254	0.02772	0.001
Country	22.109	0.13055	0.001		13.64	0.08481	0.001		18.414	0.11115	0.001		16.801	0.10241	0.001
PERMDISP for control samples during weaning period
	Bray-Curtis				Jaccard				Weighted UniFrac				Unweighted UniFrac
Parameter	F value	P value			F value	P value			F value	P value			F value	P value
Age_days	16.026	0.001			16.216	0.001			11.562	0.001			12.094	0.001
Study	3.0341	0.004			3.7451	0.001			5.0574	0.001			6.8252	0.001
Hypervariable region	4.1778	0.017			6.2045	0.002			16.222	0.001			10.112	0.001
Sequence platform	8.1455	0.001			13.252	0.001			2.2794	0.107			12.164	0.001
Country	22.404	0.001			21.805	0.001			5.6697	0.001			31.931	0.001
PERMANOVA for control samples during growing period
	Bray-Curtis				Jaccard				Weighted UniFrac				Unweighted UniFrac
Parameter	Pseudo-F ratio	R squared	P value		Pseudo-F ratio	R squared	P value		Pseudo-F ratio	R squared	P value		Pseudo-F ratio	R squared	P value
Age_days	6.9411	0.02571	0.001		5.1632	0.01925	0.001		6.3966	0.02374	0.003		5.1098	0.01906	0.001
Study	47.453	0.35293	0.001		26.562	0.2339	0.001		77.642	0.47158	0.001		22.785	0.20754	0.001
Hypervariable region	14.027	0.05063	0.001		7.6836	0.02839	0.001		16.372	0.0586	0.001		8.9952	0.03307	0.001
Sequence platform	14.027	0.05063	0.001		7.6836	0.02839	0.001		16.372	0.0586	0.001		8.9952	0.03307	0.001
Country	29.529	0.18395	0.001		18.028	0.12097	0.001		37.833	0.22409	0.001		16.374	0.1111	0.001
PERMDISP for control samples during growing period
	Bray-Curtis				Jaccard				Weighted UniFrac				Unweighted UniFrac
Parameter	F value	P value			F value	P value			F value	P value			F value	P value
Age_days	23.213	0.001			19.663	0.001			18.336	0.001			21.891	0.001
Study	16.526	0.001			10.562	0.001			12.769	0.001			25.48	0.001
Hypervariable region	10.462	0.001			5.5054	0.019			1.289	0.258			15.123	0.001
Sequence platform	10.462	0.003			5.5054	0.034			1.289	0.255			15.123	0.001
Country	65.044	0.001			58.83	0.001			16.935	0.001			75.392	0.001
PERMANOVA for control samples during finishing period
	Bray-Curtis				Jaccard				Weighted UniFrac				Unweighted UniFrac
Parameter	Pseudo-F ratio	R squared	P value		Pseudo-F ratio	R squared	P value		Pseudo-F ratio	R squared	P value		Pseudo-F ratio	R squared	P value
Age_days	7.6819	0.04348	0.001		5.6954	0.0326	0.001		6.7622	0.03847	0.001		5.6192	0.03218	0.001
Study	28.792	0.25527	0.001		17.556	0.17287	0.001		34.1	0.28874	0.001		17.346	0.17115	0.001
Country	28.078	0.14247	0.001		17.363	0.09317	0.001		27.312	0.13912	0.001		17.878	0.09566	0.001
PERMDISP for control samples during finishing period
	Bray-Curtis				Jaccard				Weighted UniFrac				Unweighted UniFrac
Parameter	F value	P value			F value	P value			F value	P value			F value	P value
Age_days	3.9138	0.001			4.0338	0.001			4.0586	0.001			3.5611	0.001
Study	3.5942	0.034			4.1799	0.015			8.9077	0.001			1.4562	0.219
Country	2.6009	0.111			3.7709	0.062			1.4283	0.24			19.664	0.002

## Sheet: S5
TABLE S5: Optimum numbers of Dirichlet Multinomial Mixtures clusters based on the lowest Laplace approximation
Clusters generated based on a rarefied OTU table
	Number of Dirichlet components - K	Laplace approximation	AIC	BIC
	1	11194645	11211499	11283262
	2	10614701	10678507	10822036
	3	10456733	10567111	10782406
	4	10320336	10477161	10764221
	5	10235078	10439432	10798258
	6	10131947	10382861	10813454
	7	10049994	10337763	10840121
	8	10135715	10459803	11033927
	9	10037321	10417069	11062959
Optimum	10	9988058	10417573	11135229
	11	10029157	10488809	11278231
	12	10089564	10583755	11444943
	13	Inf	10620117	11553071
	14	10110379	10675616	11680335
	15	10200289	10767782	11844267
	16	Inf	10825482	11973733
	17	10363056	10978502	12198520
	18	10296435	10992759	12284542
	19	Inf	11003245	12366794
	20	Inf	11153141	12588456
Clusters generated based on a raw OTU table filtering samples < 5,000 counts
	Number of Dirichlet components - K	Laplace approximation	AIC	BIC
	1	20045780	20042834	20097653
	2	19247041	19260083	19369724
	3	18685385	18731029	18895491
	4	18272176	18340130	18559414
	5	18138468	18238723	18512830
	6	18000261	18132156	18461085
	7	17615974	17769916	18153667
	8	17617815	17799679	18238252
	9	17534427	17747961	18241355
	10	17429773	17677479	18225695
	11	17437737	17706138	18309176
	12	17425036	17722702	18380563
	13	17559035	17852178	18564860
	14	Inf	17895682	18663186
	15	Inf	17908751	18731076
Optimum	16	17417220	17794378	18671526
	17	Inf	17983488	18915458
	18	Inf	17879754	18866546
	19	Inf	18085020	19126633
	20	Inf	18059179	19155614
Clusters generated based on feature table collapsed on genus level
	Number of Dirichlet components - K	Laplace approximation	AIC	BIC
	21	3171040	3184848	3238403
	22	3167713	3182400	3238506
	23	3166242	3182334	3240990
	24	3166923	3183175	3244381
	25	3168725	3185405	3249162
	26	3154916	3171266	3237574
	27	3166422	3183935	3252793
	28	3169026	3187138	3258546
	29	3167644	3186264	3260223
	30	3171985	3191015	3267524
Optimum	31	3148702	3169141	3248200
	32	3173739	3193312	3274922
	33	Inf	3192602	3276762
	34	3170399	3192488	3279199
	35	3172216	3197125	3286386
	36	3173888	3197985	3289797
	37	Inf	3182502	3276864
	38	3159779	3183846	3280759
	39	Inf	3200191	3299654
	40	3168996	3190881	3292894

## Sheet: S6
TABLE S6: Top 10 OTU drivers of each Dirichlet Multinomial Mixtures clusters clustered by a rarefied OTU table
OTU	Contribution	Kingdom	Phylum	Class	Order	Family	Genus	Species
A (Suckling)
FVUK01000005.9204.10713	31.1684	Bacteria	Actinobacteria	Actinobacteria	Micrococcales	Micrococcaceae	Rothia	Mycobacterium abscessus subsp. bolletii
AM183040.1.1452	16.4314	Bacteria	Firmicutes	Bacilli	Lactobacillales	Aerococcaceae	Aerococcus	uncultured bacterium
AB845201.1.1269	9.7807	Bacteria	Firmicutes	Bacilli	Bacillales	Staphylococcaceae	Staphylococcus	Staphylococcus sp. LAB1
DQ800246.1.1225	9.42651	Bacteria	Firmicutes	Erysipelotrichia	Erysipelotrichales	Erysipelotrichaceae	Turicibacter	uncultured bacterium
GQ133046.1.1200	8.72196	Bacteria	Firmicutes	Clostridia	Clostridiales	Clostridiaceae 1	Clostridium sensu stricto 1	uncultured bacterium
DQ796305.1.1285	8.49079	Bacteria	Firmicutes	Clostridia	Clostridiales	Peptostreptococcaceae	Terrisporobacter	uncultured bacterium
DQ796387.1.1285	8.16114	Bacteria	Firmicutes	Clostridia	Clostridiales	Peptostreptococcaceae	Romboutsia	uncultured bacterium
KX880950.1.1206	7.98013	Bacteria	Proteobacteria	Gammaproteobacteria	Enterobacteriales	Enterobacteriaceae	Escherichia-Shigella	Escherichia sp.
KF104368.1.1335	6.57938	Bacteria	Firmicutes	Clostridia	Clostridiales	Clostridiaceae 1	Clostridium sensu stricto 1	uncultured bacterium
EU776524.1.1264	6.18248	Bacteria	Firmicutes	Clostridia	Clostridiales	Clostridiaceae 1	Clostridium sensu stricto 1	uncultured bacterium
B (Suckling)
KX880950.1.1206	9.2207	Bacteria	Proteobacteria	Gammaproteobacteria	Enterobacteriales	Enterobacteriaceae	Escherichia-Shigella	Escherichia sp.
EU767018.1.1359	1.31524	Bacteria	Bacteroidetes	Bacteroidia	Bacteroidales	Bacteroidaceae	Bacteroides	uncultured bacterium
EU776524.1.1264	0.788808	Bacteria	Firmicutes	Clostridia	Clostridiales	Clostridiaceae 1	Clostridium sensu stricto 1	uncultured bacterium
HQ815191.1.1448	0.49777	Bacteria	Firmicutes	Clostridia	Clostridiales	Lachnospiraceae	Lachnoclostridium	uncultured organism
JQ818210.1.1210	0.456169	Bacteria	Proteobacteria	Gammaproteobacteria	Enterobacteriales	Enterobacteriaceae	Escherichia-Shigella	uncultured Enterobacteriaceae bacterium
GQ448468.1.1366	0.435926	Bacteria	Fusobacteria	Fusobacteriia	Fusobacteriales	Fusobacteriaceae	Fusobacterium	uncultured bacterium
KX881777.1.1230	0.383749	Bacteria	Firmicutes	Bacilli	Lactobacillales	Lactobacillaceae	Lactobacillus	Lactobacillus reuteri
KM461985.1.1497	0.37891	Bacteria	Fusobacteria	Fusobacteriia	Fusobacteriales	Fusobacteriaceae	Fusobacterium	Fusobacterium sp. feline oral taxon 120
EU766786.1.1359	0.366279	Bacteria	Bacteroidetes	Bacteroidia	Bacteroidales	Bacteroidaceae	Bacteroides	uncultured bacterium
GQ448280.1.1381	0.358259	Bacteria	Firmicutes	Clostridia	Clostridiales	Lachnospiraceae	Lachnospiraceae UCG-008	uncultured bacterium
C (Suckling)
KX880950.1.1206	4.71699	Bacteria	Proteobacteria	Gammaproteobacteria	Enterobacteriales	Enterobacteriaceae	Escherichia-Shigella	Escherichia sp.
EU766786.1.1359	4.30569	Bacteria	Bacteroidetes	Bacteroidia	Bacteroidales	Bacteroidaceae	Bacteroides	uncultured bacterium
EU468121.1.1291	1.86532	Bacteria	Bacteroidetes	Bacteroidia	Bacteroidales	Bacteroidaceae	Bacteroides	uncultured bacterium
HQ815191.1.1448	1.02773	Bacteria	Firmicutes	Clostridia	Clostridiales	Lachnospiraceae	Lachnoclostridium	uncultured organism
EU462327.1.1407	0.785304	Bacteria	Proteobacteria	Deltaproteobacteria	Desulfovibrionales	Desulfovibrionaceae	Desulfovibrio	uncultured bacterium
EU774264.1.1363	0.779682	Bacteria	Bacteroidetes	Bacteroidia	Bacteroidales	Prevotellaceae	Prevotella 2	uncultured bacterium
JQ204964.1.1359	0.770578	Bacteria	Actinobacteria	Actinobacteria	Actinomycetales	Actinomycetaceae	Actinomyces	uncultured bacterium
GQ448315.1.1424	0.766679	Bacteria	Firmicutes	Bacilli	Lactobacillales	Lactobacillaceae	Lactobacillus	uncultured bacterium
GQ492083.1.1349	0.760354	Bacteria	Firmicutes	Clostridia	Clostridiales	Lachnospiraceae	[Eubacterium] fissicatena group	uncultured bacterium
GQ448280.1.1381	0.681955	Bacteria	Firmicutes	Clostridia	Clostridiales	Lachnospiraceae	Lachnospiraceae UCG-008	uncultured bacterium
D (Suckling -- Weaning)
EU772516.1.1285	0.788946	Bacteria	Firmicutes	Clostridia	Clostridiales	Ruminococcaceae	[Eubacterium] coprostanoligenes group	uncultured bacterium
KX881777.1.1230	0.476592	Bacteria	Firmicutes	Bacilli	Lactobacillales	Lactobacillaceae	Lactobacillus	Lactobacillus reuteri
DQ796718.1.1314	0.472639	Bacteria	Firmicutes	Negativicutes	Selenomonadales	Acidaminococcaceae	Phascolarctobacterium	uncultured bacterium
HQ716268.1.1449	0.459081	Bacteria	Bacteroidetes	Bacteroidia	Bacteroidales	Rikenellaceae	Rikenellaceae RC9 gut group	uncultured bacterium
HQ716578.1.1402	0.42664	Bacteria	Firmicutes	Clostridia	Clostridiales	Family XIII	Family XIII AD3011 group	uncultured bacterium
EU772473.1.1310	0.423136	Bacteria	Bacteroidetes	Bacteroidia	Bacteroidales	Muribaculaceae	uncultured bacterium	uncultured bacterium
KF843543.1.1388	0.42084	Bacteria	Firmicutes	Negativicutes	Selenomonadales	Acidaminococcaceae	Phascolarctobacterium	uncultured bacterium
EU728703.1.1464	0.391635	Bacteria	Firmicutes	Clostridia	Clostridiales	Lachnospiraceae	Lachnoclostridium	Clostridiaceae bacterium DJF_B063
EU462327.1.1407	0.387291	Bacteria	Proteobacteria	Deltaproteobacteria	Desulfovibrionales	Desulfovibrionaceae	Desulfovibrio	uncultured bacterium
KX880950.1.1206	0.382971	Bacteria	Proteobacteria	Gammaproteobacteria	Enterobacteriales	Enterobacteriaceae	Escherichia-Shigella	Escherichia sp.
E (Suckling -- Weaning)
KX881777.1.1230	2.83532	Bacteria	Firmicutes	Bacilli	Lactobacillales	Lactobacillaceae	Lactobacillus	Lactobacillus reuteri
JQ595922.1.973	1.93427	Archaea	Euryarchaeota	Methanobacteria	Methanobacteriales	Methanobacteriaceae	Methanobrevibacter	uncultured archaeon
EU774979.1.1284	1.58297	Bacteria	Firmicutes	Clostridia	Clostridiales	Peptostreptococcaceae	Romboutsia	uncultured bacterium
EU467345.1.1355	1.57169	Bacteria	Firmicutes	Clostridia	Clostridiales	Family XIII	Mogibacterium	uncultured bacterium
DQ795825.1.1305	1.5327	Bacteria	Firmicutes	Erysipelotrichia	Erysipelotrichales	Erysipelotrichaceae	Holdemanella	uncultured bacterium
KY087984.1.1200	1.34454	Bacteria	Proteobacteria	Gammaproteobacteria	Enterobacteriales	Enterobacteriaceae	Serratia	Serratia sp.
EU772438.1.1251	1.18133	Bacteria	Bacteroidetes	Bacteroidia	Bacteroidales	Muribaculaceae	uncultured bacterium	uncultured bacterium
DQ793870.1.1284	1.08996	Bacteria	Firmicutes	Clostridia	Clostridiales	Ruminococcaceae	Subdoligranulum	uncultured bacterium
EU777382.1.1364	0.983514	Bacteria	Actinobacteria	Coriobacteriia	Coriobacteriales	Eggerthellaceae	uncultured	uncultured bacterium
CKQU01000078.7468.8814	0.861974	Bacteria	Firmicutes	Bacilli	Lactobacillales	Streptococcaceae	Streptococcus	Streptococcus pneumoniae
F (Suckling -- Weaning)
FJ676771.1.1447	14.4728	Bacteria	Bacteroidetes	Bacteroidia	Bacteroidales	Prevotellaceae	Prevotella 9	uncultured bacterium
EU774137.1.1386	5.67153	Bacteria	Bacteroidetes	Bacteroidia	Bacteroidales	Prevotellaceae	Prevotella 9	uncultured bacterium
GQ448336.1.1418	5.2745	Bacteria	Firmicutes	Negativicutes	Selenomonadales	Veillonellaceae	Megasphaera	uncultured bacterium
EU777529.1.1379	5.11223	Bacteria	Bacteroidetes	Bacteroidia	Bacteroidales	Prevotellaceae	Prevotella 7	uncultured bacterium
DQ801516.1.1392	4.8115	Bacteria	Firmicutes	Clostridia	Clostridiales	Lachnospiraceae	Roseburia	uncultured bacterium
EU778518.1.1424	4.79726	Bacteria	Firmicutes	Bacilli	Lactobacillales	Lactobacillaceae	Lactobacillus	uncultured bacterium
DQ796978.1.1400	4.41932	Bacteria	Bacteroidetes	Bacteroidia	Bacteroidales	Prevotellaceae	Prevotella 9	uncultured bacterium
KX881777.1.1230	4.25754	Bacteria	Firmicutes	Bacilli	Lactobacillales	Lactobacillaceae	Lactobacillus	Lactobacillus reuteri
DQ796048.1.1406	3.35945	Bacteria	Bacteroidetes	Bacteroidia	Bacteroidales	Prevotellaceae	Prevotella 9	uncultured bacterium
EU772473.1.1310	3.3035	Bacteria	Bacteroidetes	Bacteroidia	Bacteroidales	Muribaculaceae	uncultured bacterium	uncultured bacterium
G (Suckling -- Weaning)
GQ358345.1.1306	5.30551	Bacteria	Firmicutes	Negativicutes	Selenomonadales	Acidaminococcaceae	Phascolarctobacterium	uncultured Veillonellaceae bacterium
EU778637.1.1304	3.01813	Bacteria	Bacteroidetes	Bacteroidia	Bacteroidales	Prevotellaceae	Prevotella 9	uncultured bacterium
EU774123.1.1361	2.34881	Bacteria	Bacteroidetes	Bacteroidia	Bacteroidales	Prevotellaceae	Prevotella 1	uncultured bacterium
EU773581.1.1368	2.25407	Bacteria	Firmicutes	Negativicutes	Selenomonadales	Veillonellaceae	Dialister	uncultured bacterium
GQ358380.1.1239	1.7597	Bacteria	Firmicutes	Negativicutes	Selenomonadales	Acidaminococcaceae	Phascolarctobacterium	uncultured Veillonellaceae bacterium
FJ679651.1.1547	1.5296	Bacteria	Firmicutes	Negativicutes	Selenomonadales	Veillonellaceae	Anaerovibrio	uncultured bacterium
GQ448861.1.1388	1.35593	Bacteria	Bacteroidetes	Bacteroidia	Bacteroidales	Prevotellaceae	Prevotella 1	uncultured bacterium
EU774264.1.1363	1.34381	Bacteria	Bacteroidetes	Bacteroidia	Bacteroidales	Prevotellaceae	Prevotella 2	uncultured bacterium
EU772473.1.1310	1.29022	Bacteria	Bacteroidetes	Bacteroidia	Bacteroidales	Muribaculaceae	uncultured bacterium	uncultured bacterium
EU475176.1.1396	1.27707	Bacteria	Bacteroidetes	Bacteroidia	Bacteroidales	Prevotellaceae	Prevotellaceae UCG-003	uncultured bacterium
H (Weaning -- FInishing)
KX881777.1.1230	5.491	Bacteria	Firmicutes	Bacilli	Lactobacillales	Lactobacillaceae	Lactobacillus	Lactobacillus reuteri
EU467351.1.1273	5.074	Bacteria	Firmicutes	Clostridia	Clostridiales	Ruminococcaceae	uncultured	uncultured bacterium
CZBP01000074.1.1200	4.613	Bacteria	Firmicutes	Clostridia	Clostridiales	Lachnospiraceae	Blautia	Blautia obeum
FJ674110.1.1460	3.441	Bacteria	Firmicutes	Negativicutes	Selenomonadales	Veillonellaceae	Anaerovibrio	uncultured bacterium
GQ448315.1.1424	3.292	Bacteria	Firmicutes	Bacilli	Lactobacillales	Lactobacillaceae	Lactobacillus	uncultured bacterium
EU774264.1.1363	2.996	Bacteria	Bacteroidetes	Bacteroidia	Bacteroidales	Prevotellaceae	Prevotella 2	uncultured bacterium
GQ133046.1.1200	2.594	Bacteria	Firmicutes	Clostridia	Clostridiales	Clostridiaceae 1	Clostridium sensu stricto 1	uncultured bacterium
KY658480.1.1210	2.544	Bacteria	Firmicutes	Bacilli	Lactobacillales	Lactobacillaceae	Lactobacillus	Lactobacillus gasseri
AF371875.1.1469	2.26	Bacteria	Bacteroidetes	Bacteroidia	Bacteroidales	Prevotellaceae	Prevotellaceae NK3B31 group	uncultured bacterium
DQ797435.1.1287	2.094	Bacteria	Firmicutes	Clostridia	Clostridiales	Lachnospiraceae	Roseburia	uncultured bacterium
I (Weaning -- Finishing)
EU773581.1.1368	23.6459	Bacteria	Firmicutes	Negativicutes	Selenomonadales	Veillonellaceae	Dialister	uncultured bacterium
EU778637.1.1304	23.5448	Bacteria	Bacteroidetes	Bacteroidia	Bacteroidales	Prevotellaceae	Prevotella 9	uncultured bacterium
EU462209.1.1302	11.0254	Bacteria	Bacteroidetes	Bacteroidia	Bacteroidales	Prevotellaceae	Prevotella 9	uncultured bacterium
FJ678529.1.1507	6.77151	Bacteria	Bacteroidetes	Bacteroidia	Bacteroidales	Prevotellaceae	Prevotella 9	uncultured bacterium
FJ679651.1.1547	6.17963	Bacteria	Firmicutes	Negativicutes	Selenomonadales	Veillonellaceae	Anaerovibrio	uncultured bacterium
EU773558.1.1348	6.17205	Bacteria	Bacteroidetes	Bacteroidia	Bacteroidales	Prevotellaceae	Prevotella 7	uncultured bacterium
GQ358380.1.1239	5.65838	Bacteria	Firmicutes	Negativicutes	Selenomonadales	Acidaminococcaceae	Phascolarctobacterium	uncultured Veillonellaceae bacterium
GQ448726.1.1396	4.87548	Bacteria	Bacteroidetes	Bacteroidia	Bacteroidales	Prevotellaceae	Prevotellaceae NK3B31 group	uncultured bacterium
GQ448861.1.1388	4.47722	Bacteria	Bacteroidetes	Bacteroidia	Bacteroidales	Prevotellaceae	Prevotella 1	uncultured bacterium
EU774135.1.1272	3.9023	Bacteria	Bacteroidetes	Bacteroidia	Bacteroidales	Prevotellaceae	Prevotella 7	uncultured bacterium
J (Weaning -- Finishing)
GQ133046.1.1200	53.3924	Bacteria	Firmicutes	Clostridia	Clostridiales	Clostridiaceae 1	Clostridium sensu stricto 1	uncultured bacterium
EU779052.1.1312	24.1149	Bacteria	Firmicutes	Bacilli	Lactobacillales	Streptococcaceae	Streptococcus	uncultured bacterium
DQ796305.1.1285	9.24993	Bacteria	Firmicutes	Clostridia	Clostridiales	Peptostreptococcaceae	Terrisporobacter	uncultured bacterium
DQ800246.1.1225	7.85697	Bacteria	Firmicutes	Erysipelotrichia	Erysipelotrichales	Erysipelotrichaceae	Turicibacter	uncultured bacterium
GQ138686.1.1380	6.70192	Bacteria	Firmicutes	Clostridia	Clostridiales	Clostridiaceae 1	Clostridium sensu stricto 1	uncultured bacterium
HQ716545.1.1449	4.8305	Bacteria	Bacteroidetes	Bacteroidia	Bacteroidales	Muribaculaceae	uncultured bacterium	uncultured bacterium
GQ448315.1.1424	4.38471	Bacteria	Firmicutes	Bacilli	Lactobacillales	Lactobacillaceae	Lactobacillus	uncultured bacterium
FJ484858.1.1244	3.7493	Bacteria	Firmicutes	Clostridia	Clostridiales	Clostridiaceae 1	Clostridium sensu stricto 1	uncultured Firmicutes bacterium
DQ796387.1.1285	3.50972	Bacteria	Firmicutes	Clostridia	Clostridiales	Peptostreptococcaceae	Romboutsia	uncultured bacterium
HQ716429.1.1450	3.41476	Bacteria	Bacteroidetes	Bacteroidia	Bacteroidales	Prevotellaceae	Prevotellaceae NK3B31 group	uncultured bacterium

## Sheet: S7
TABLE S7: Relative abundance of top 5 OTU drivers of each DMM clusters											Mean Relative Abundance											Kruskal-Wallis test followed by Dunn’s test of multiple comparison with correction for multiple testing using Holm.
DMM	OTU String	Contribution	Kingdom	Phylum	Class	Order	Family	Genus	Species		A (8)	B (4)	C (1)	D (6)	E (10)	F (7)	G (3)	H (9)	I (2)	J (5)		1 - 10	1 - 2	10 - 2	1 - 3	10 - 3	2 - 3	1 - 4	10 - 4	2 - 4	3 - 4	1 - 5	10 - 5	2 - 5	3 - 5	4 - 5	1 - 6	10 - 6	2 - 6	3 - 6	4 - 6	5 - 6	1 - 7	10 - 7	2 - 7	3 - 7	4 - 7	5 - 7	6 - 7
A	FVUK01000005.9204.10713	31.1684	Bacteria	Actinobacteria	Actinobacteria	Micrococcales	Micrococcaceae	Rothia	Mycobacterium abscessus subsp. bolletii		0.000171988	0.0101001	0.000207092	0.0392751	6.53422e-05	0.0317577	0.00106104	0.000189562	0.000102927	0.000263994		1	1	1	0.0131942	0.492713	0.140157	8.48245e-05	0.0526621	0.00190438	1	1	1	1	1	0.35385	1.15496e-34	1.19976e-17	3.42129e-31	5.25882e-19	5.35166e-14	1.85075e-19	2.17577e-19	9.65083e-11	3.20991e-17	1.40788e-09	1.70144e-06	7.85315e-11	1
	AM183040.1.1452	16.4314	Bacteria	Firmicutes	Bacilli	Lactobacillales	Aerococcaceae	Aerococcus	uncultured bacterium		0.000108069	0.00641628	0.000307205	0.0143295	3.53201e-06	0.0174007	0.000493809	8.38447e-05	0.000491339	3.99165e-05		0.108221	1	0.51076	0.0749807	0.00060972	0.00390329	7.02647e-05	3.52538e-06	1.54898e-06	1	1	1	1	0.00764644	2.39397e-05	9.74491e-10	2.50969e-10	1.77447e-11	0.000622001	0.123901	7.47753e-10	1.68265e-11	7.28834e-12	2.86054e-13	2.38585e-05	0.011751	1.65555e-11	1
	AB845201.1.1269	9.7807	Bacteria	Firmicutes	Bacilli	Bacillales	Staphylococcaceae	Staphylococcus	Staphylococcus sp. LAB1		1.97687e-06	0.0138414	6.8883e-05	0.0206433	0	0.024535	7.1504e-05	1.09363e-05	2.24813e-05	7.25755e-06		0.377373	1	1	1	0.119317	0.512081	3.85696e-06	5.26369e-06	2.02386e-08	0.00388551	0.336184	1	1	0.0843533	8.97027e-08	6.84928e-20	1.12348e-15	1.0559e-22	2.35344e-14	3.03249e-05	6.32587e-20	1.92549e-14	9.95383e-13	8.35094e-17	1.929e-10	0.00248293	1.25266e-15	1
	DQ800246.1.1225	9.42651	Bacteria	Firmicutes	Erysipelotrichia	Erysipelotrichales	Erysipelotrichaceae	Turicibacter	uncultured bacterium		0.000348588	0.00454625	0.0041177	0.0102436	1.766e-06	0.0104332	0.00400614	0.0031618	0.00361327	0.00162478		8.02932e-19	1	7.89704e-19	1	1.67167e-16	1	0.943691	5.48835e-16	1	1	5.8596e-08	0.000606944	5.13983e-08	2.1843e-06	3.58295e-06	4.0655e-08	2.73507e-30	1.55863e-07	4.46596e-07	2.2292e-06	4.31222e-19	1.15295e-10	3.75271e-33	5.71869e-10	2.26672e-09	1.59936e-08	6.48508e-22	1
	GQ133046.1.1200	8.72196	Bacteria	Firmicutes	Clostridia	Clostridiales	Clostridiaceae 1	Clostridium sensu stricto 1	uncultured bacterium		0.0223123	0.0125604	0.0276048	0.0120695	0.000695806	0.0282519	0.0255524	0.0313664	0.0256276	0.0161544		1.77049e-08	0.983513	2.63656e-08	1	3.72362e-08	1	0.00578215	0.0141173	0.00807503	0.00886768	0.996695	0.00167414	1	0.784546	1	1	0.000474	1	1	1	1	0.0477342	2.40838e-11	0.05625	0.209169	6.1214e-06	0.00181856	0.0281364
B	KX880950.1.1206	9.2207	Bacteria	Proteobacteria	Gammaproteobacteria	Enterobacteriales	Enterobacteriaceae	Escherichia-Shigella	Escherichia sp.		0.0121742	0.0292818	0.02469	0.0274231	0.000990728	0.0130077	0.0409843	0.0446054	0.0507596	0.0531897		1.20305e-05	4.56949e-06	1.36964e-12	0.213026	2.24712e-08	0.984428	0.625792	1.95001e-07	0.688069	1	0.642564	4.33621e-07	1	0.981666	1	0.430327	0.212147	3.7672e-06	0.00417122	0.015897	0.0168905	6.41407e-05	1	2.09312e-12	9.20811e-08	9.15366e-07	2.24001e-06	0.679192
	EU767018.1.1359	1.31524	Bacteria	Bacteroidetes	Bacteroidia	Bacteroidales	Bacteroidaceae	Bacteroides	uncultured bacterium		0.000292577	0.000633221	0.00150214	3.42952e-05	0.00138455	1.10375e-05	0.00242538	0.022553	0.000306342	0.0246512		1	3.44822e-08	0.378609	0.717478	1	0.0733824	1	1	8.29178e-06	0.58654	8.56871e-12	0.000672565	0.0307149	8.49942e-06	4.96654e-10	1	1	0.000978083	0.946815	1	1.55262e-07	0.577247	0.691004	1.19914e-06	0.0232823	1	1.03381e-10	1
	EU776524.1.1264	0.788808	Bacteria	Firmicutes	Clostridia	Clostridiales	Clostridiaceae 1	Clostridium sensu stricto 1	uncultured bacterium		0.00123489	0.0154882	0.00350993	0.0153583	0.00162649	0.00658802	0.00975285	0.00653624	0.00249299	0.00374762		1	0.695223	1	0.00446762	1	0.891008	1.26608e-08	0.0177362	0.000205209	0.310875	0.0692623	1	1	0.994422	0.753044	7.47967e-15	2.28455e-06	2.72887e-10	1.289e-05	0.0671327	0.000200651	0.00284366	0.236939	0.152728	1	1	1	0.0681868
	HQ815191.1.1448	0.49777	Bacteria	Firmicutes	Clostridia	Clostridiales	Lachnospiraceae	Lachnoclostridium	uncultured organism		0.00606108	0.00677432	0.00688963	0.00348746	0.00931214	0.00182671	0.00766964	0.0117747	0.0110313	0.0107747		1	5.56515e-08	1	0.988996	0.878582	0.159324	0.022312	1	1	1	9.27776e-06	0.553691	1	0.0624882	1	0.00419982	1	1	0.944673	1	1	1	1	1	1	1	1	1
	JQ818210.1.1210	0.456169	Bacteria	Proteobacteria	Gammaproteobacteria	Enterobacteriales	Enterobacteriaceae	Escherichia-Shigella	uncultured Enterobacteriaceae bacterium		0.000189121	0.000338686	0.000252054	0.000193945	0.000233113	0.000117274	0.000300413	0.00078012	0.000380287	0.000691282		1	0.000318167	1	0.066594	1	1	1	1	0.627892	1	0.00065354	0.876106	1	1	0.128658	0.975186	1	0.228394	0.936096	1	0.0478535	0.153846	0.218893	8.81772e-06	0.000302355	0.0387302	3.7087e-06	0.685446
C	KX880950.1.1206	4.71699	Bacteria	Proteobacteria	Gammaproteobacteria	Enterobacteriales	Enterobacteriaceae	Escherichia-Shigella	Escherichia sp.		0.0121742	0.0292818	0.02469	0.0274231	0.000990728	0.0130077	0.0409843	0.0446054	0.0507596	0.0531897		1.20305e-05	4.56949e-06	1.36964e-12	0.213026	2.24712e-08	0.984428	0.625792	1.95001e-07	0.688069	1	0.642564	4.33621e-07	1	0.981666	1	0.430327	0.212147	3.7672e-06	0.00417122	0.015897	0.0168905	6.41407e-05	1	2.09312e-12	9.20811e-08	9.15366e-07	2.24001e-06	0.679192
	EU766786.1.1359	4.30569	Bacteria	Bacteroidetes	Bacteroidia	Bacteroidales	Bacteroidaceae	Bacteroides	uncultured bacterium		0.00608942	0.0118165	0.0169264	0.00788316	0.00159117	0.00306705	0.0222536	0.012437	0.0353567	0.0204001		0.0229931	2.27165e-11	2.52515e-10	0.116428	7.61011e-05	0.053324	1	0.00143706	0.00569139	1	0.0736068	4.6747e-05	1	1	1	0.0811907	5.74211e-05	1	1	1	1	1	0.68263	7.73473e-05	0.281591	1	0.115528	0.108761
	EU468121.1.1291	1.86532	Bacteria	Bacteroidetes	Bacteroidia	Bacteroidales	Bacteroidaceae	Bacteroides	uncultured bacterium		0.00398142	0.00706644	0.00538284	0.0031587	1.766e-05	0.00102649	0.0082316	0.00448144	0.0124446	0.0039218		5.18534e-05	1.9739e-07	9.98787e-13	0.266505	1.39832e-07	0.32977	0.00135257	3.65284e-10	0.685242	1	1	0.0136327	5.16758e-05	0.151964	0.00235153	1	0.000142632	0.260125	1	0.757135	1	1	0.11135	0.000173287	0.125739	0.00287214	1	0.96559
	HQ815191.1.1448	1.02773	Bacteria	Firmicutes	Clostridia	Clostridiales	Lachnospiraceae	Lachnoclostridium	uncultured organism		0.00606108	0.00677432	0.00688963	0.00348746	0.00931214	0.00182671	0.00766964	0.0117747	0.0110313	0.0107747		1	5.56515e-08	1	0.988996	0.878582	0.159324	0.022312	1	1	1	9.27776e-06	0.553691	1	0.0624882	1	0.00419982	1	1	0.944673	1	1	1	1	1	1	1	1	1
	EU462327.1.1407	0.785304	Bacteria	Proteobacteria	Deltaproteobacteria	Desulfovibrionales	Desulfovibrionaceae	Desulfovibrio	uncultured bacterium		0.00249283	0.00146421	0.0017739	0.000568827	0.00271788	0.000245585	0.00229677	0.00341455	0.00295264	0.00300281		0.00277009	0.000674118	0.863736	1	0.0569473	0.349406	0.25621	3.07755e-05	2.24232e-06	0.0417765	0.05493	1	1	0.860491	0.000508717	7.01716e-12	1.01297e-14	2.23787e-20	1.54259e-12	2.41447e-05	1.22538e-14	1.40071e-11	1.01064e-14	2.00285e-19	2.52663e-12	1.64115e-05	1.81317e-14	1
D	EU772516.1.1285	0.788946	Bacteria	Firmicutes	Clostridia	Clostridiales	Ruminococcaceae	[Eubacterium] coprostanoligenes group	uncultured bacterium		0.00603143	0.000428196	0.000217059	6.97729e-05	0.00378985	0.000522903	7.63029e-05	0.00183729	2.38356e-05	0.00191509		4.87719e-51	1	6.89338e-54	1	5.65435e-50	1	1	8.02278e-40	1	0.960598	4.79845e-05	1.76816e-22	1.50266e-06	4.381e-06	0.00994788	0.296506	7.70179e-44	1	1	0.128287	1.82089e-06	1	1.74716e-36	1	0.870295	1	0.00051357	1
	KX881777.1.1230	0.476592	Bacteria	Firmicutes	Bacilli	Lactobacillales	Lactobacillaceae	Lactobacillus	Lactobacillus reuteri		0.0117821	0.00771901	0.0083333	0.022856	0.00499956	0.0180946	0.00854017	0.0116447	0.0064963	0.00799782		1	1	1	1	1	1	1	0.812659	1	1	1	1	0.0941392	1	0.101469	1.78655e-06	0.149483	5.81038e-09	2.49674e-05	5.05301e-08	0.0615606	0.03861	1	0.00107908	0.0924472	0.00158922	1	1
	DQ796718.1.1314	0.472639	Bacteria	Firmicutes	Negativicutes	Selenomonadales	Acidaminococcaceae	Phascolarctobacterium	uncultured bacterium		0.00416461	0.000128822	0.000200226	0.000106433	0.00420839	5.24283e-05	5.90268e-05	0.000986694	4.55044e-05	0.00123015		1.20476e-50	1	1.84795e-52	1	2.62109e-49	0.651643	1	1.57379e-39	1	0.96413	1.20147e-10	2.0987e-16	4.8523e-12	2.88135e-11	1.90151e-06	0.199082	3.48425e-44	0.76094	1	0.0881908	3.06472e-11	1	4.43445e-38	1	1	0.782911	2.24355e-08	1
	HQ716268.1.1449	0.459081	Bacteria	Bacteroidetes	Bacteroidia	Bacteroidales	Rikenellaceae	Rikenellaceae RC9 gut group	uncultured bacterium		0.00277816	0.00426079	0.00393209	0.00338813	0.00877704	0.00207092	0.00362079	0.00359925	0.00334484	0.00278327		6.07829e-06	0.0556685	8.63943e-10	0.148022	4.44101e-09	1	0.071269	1.96589e-09	1	1	0.0138133	4.25946e-10	1	1	1	4.94599e-06	9.31862e-14	0.0247075	0.0637489	0.193804	1	2.96095e-05	7.50505e-13	0.0531341	0.104833	0.270859	1	0.988255
	HQ716578.1.1402	0.42664	Bacteria	Firmicutes	Clostridia	Clostridiales	Family XIII	Family XIII AD3011 group	uncultured bacterium		0.00246648	0.000371345	0.000699905	0.000444655	0.00420839	0.000473234	0.000694404	0.000849383	0.000569889	0.000916266		3.50848e-18	0.933848	1.04703e-21	1	6.44723e-17	1	0.0469154	9.18063e-23	1	0.34202	1	1.0869e-12	1	1	0.188908	0.732303	1.69279e-17	1	1	1	0.836302	1	1.02485e-10	1	1	0.417011	0.980145	1
E	KX881777.1.1230	2.83532	Bacteria	Firmicutes	Bacilli	Lactobacillales	Lactobacillaceae	Lactobacillus	Lactobacillus reuteri		0.0117821	0.00771901	0.0083333	0.022856	0.00499956	0.0180946	0.00854017	0.0116447	0.0064963	0.00799782		1	1	1	1	1	1	1	0.812659	1	1	1	1	0.0941392	1	0.101469	1.78655e-06	0.149483	5.81038e-09	2.49674e-05	5.05301e-08	0.0615606	0.03861	1	0.00107908	0.0924472	0.00158922	1	1
	JQ595922.1.973	1.93427	Archaea	Euryarchaeota	Methanobacteria	Methanobacteriales	Methanobacteriaceae	Methanobrevibacter	uncultured archaeon		1.97687e-06	0.000425776	3.32233e-06	0.0161897	1.766e-06	0.00966198	4.79892e-06	1.21514e-06	3.52117e-06	9.07194e-07		1	1	1	1	1	1	1	1	1	1	1	1	1	1	1	7.41794e-53	2.77491e-26	9.00879e-50	4.04365e-45	1.52375e-36	2.20698e-38	9.94306e-21	2.91245e-11	2.3605e-19	3.8653e-18	8.61544e-14	2.69585e-16	0.0036844
	EU774979.1.1284	1.58297	Bacteria	Firmicutes	Clostridia	Clostridiales	Peptostreptococcaceae	Romboutsia	uncultured bacterium		1.38381e-05	0.000113702	1.50612e-05	0.00865066	3.53201e-06	0.00343405	1.48767e-05	3.64542e-05	1.7335e-05	2.17727e-05		1	1	1	1	1	1	5.32308e-05	0.00113913	0.000396081	0.000518727	1	1	1	1	0.0618209	1.0444e-60	5.13229e-35	4.7459e-57	6.53096e-52	3.64543e-29	2.58743e-38	3.69476e-31	2.49516e-20	3.62066e-29	2.69595e-27	7.18593e-13	3.90916e-20	0.0817274
	EU467345.1.1355	1.57169	Bacteria	Firmicutes	Clostridia	Clostridiales	Family XIII	Mogibacterium	uncultured bacterium		0.000954828	0.00310865	0.00285034	0.00607852	0.0001766	0.00672047	0.00243641	0.00162707	0.0029567	0.00158759		4.30703e-20	1	1.0084e-21	0.260751	4.96333e-13	0.0320908	0.0389837	9.13161e-11	0.00540386	1	7.29721e-09	0.000858595	2.26749e-10	0.00105817	0.0178976	0.650395	1.67501e-12	1	1	1	0.000435631	0.874362	2.42086e-17	1	0.0317622	0.00797541	7.4625e-08	0.874835
	DQ795825.1.1305	1.5327	Bacteria	Firmicutes	Erysipelotrichia	Erysipelotrichales	Erysipelotrichaceae	Holdemanella	uncultured bacterium		0.000343976	0.000670719	0.000729584	0.00452578	5.29801e-05	0.00668184	0.000407909	0.000185917	0.000427687	0.000340198		4.69926e-11	0.221786	2.66864e-07	0.0032208	0.000203379	0.930401	1	7.93453e-07	1	0.896372	0.00371632	0.00695694	0.4634	1	0.444239	0.947896	1.10922e-10	0.0447038	0.001595	0.220692	0.000944746	1	1.34406e-09	0.132015	0.00720166	0.422267	0.00373529	0.877864
F	FJ676771.1.1447	14.4728	Bacteria	Bacteroidetes	Bacteroidia	Bacteroidales	Prevotellaceae	Prevotella 9	uncultured bacterium		0.00721953	8.76954e-05	0.000483067	0.000689451	0.0315691	5.51876e-05	0.000119013	0.00477672	3.33157e-05	0.00800871		1.04478e-34	0.0283083	8.60799e-43	1	9.80509e-35	1	1	1.4964e-33	1	1	0.0268173	4.65274e-17	8.11364e-06	0.00349322	0.00362249	0.0327659	5.79368e-34	1	0.732274	1	3.61655e-05	1	6.59764e-26	1	1	0.881114	0.024302	1
	EU774137.1.1386	5.67153	Bacteria	Bacteroidetes	Bacteroidia	Bacteroidales	Prevotellaceae	Prevotella 9	uncultured bacterium		0.0104695	0.000592095	0.000194246	0.0002921	0.00564592	0.000340784	0.000153566	0.00596999	4.30667e-05	0.00424295		7.68819e-19	0.000916707	2.2055e-27	1	1.00897e-19	0.557412	0.939746	7.00132e-20	1	1	0.326924	3.0083e-09	2.2265e-05	0.0455578	0.0209322	0.00291553	4.70286e-23	1	0.148584	0.407446	3.38989e-05	0.5422	3.58756e-17	0.823291	1	1	0.0180377	1
	GQ448336.1.1418	5.2745	Bacteria	Firmicutes	Negativicutes	Selenomonadales	Veillonellaceae	Megasphaera	uncultured bacterium		0.00947975	0.000408237	0.000553058	0.000139546	0.00844857	0.00022489	0.000504367	0.00361018	0.000260838	0.00329493		1.77643e-16	0.000588782	9.10343e-25	1	1.67986e-16	0.17985	1	1.87719e-16	0.625764	1	1	1.55829e-12	0.140655	1	1	1.09567e-08	1.19126e-28	0.00455461	7.00556e-06	5.86714e-05	1.12344e-05	0.00257815	2.21565e-20	1	0.0522764	0.124798	0.0336934	1
	EU777529.1.1379	5.11223	Bacteria	Bacteroidetes	Bacteroidia	Bacteroidales	Prevotellaceae	Prevotella 7	uncultured bacterium		0.00298573	4.71741e-05	0.000179849	0.000283822	0.0177748	4.96689e-05	7.10241e-05	0.00275351	5.90474e-05	0.00247755		2.95556e-50	0.787267	6.38626e-50	1	6.34806e-47	1	0.934355	7.49289e-49	1	1	1.60502e-05	2.58477e-21	1.1659e-05	1.55763e-05	4.9972e-07	0.121581	5.11173e-45	0.199863	0.528144	1	1.00867e-07	1	6.94785e-35	1	1	1	0.000752967	1
	DQ801516.1.1392	4.8115	Bacteria	Firmicutes	Clostridia	Clostridiales	Lachnospiraceae	Roseburia	uncultured bacterium		0.00609799	5.32221e-05	9.08104e-05	0.000152554	0.00892009	1.7936e-05	4.79893e-05	0.00268546	4.60461e-06	0.002131		6.68816e-53	1	5.37199e-53	1	2.09388e-46	1	1	5.36116e-43	1	1	7.53279e-08	4.83192e-20	3.20269e-08	3.06035e-06	2.43226e-05	1	3.33514e-38	1	1	1	2.26268e-05	1	8.47891e-37	1	1	1	2.3189e-05	1
G	GQ358345.1.1306	5.30551	Bacteria	Firmicutes	Negativicutes	Selenomonadales	Acidaminococcaceae	Phascolarctobacterium	uncultured Veillonellaceae bacterium		0.00225693	0.0142411	0.0112722	0.00831008	1.4128e-05	0.0100028	0.00978261	0.00407558	0.0113157	0.00622154		4.90227e-33	1	5.22485e-35	1	7.01857e-28	1	1	3.23695e-25	1	0.706662	1.12753e-07	4.61898e-10	3.69479e-09	1.58311e-05	0.000192104	0.000156853	1.00925e-10	1.23342e-05	0.00284629	0.0132573	1	0.58242	3.01583e-15	0.162989	1	1	0.193383	0.987744
	EU778637.1.1304	3.01813	Bacteria	Bacteroidetes	Bacteroidia	Bacteroidales	Prevotellaceae	Prevotella 9	uncultured bacterium		0.00714902	0.0168593	0.0243881	0.0060596	0.00336071	0.0104015	0.020966	0.00659578	0.0188675	0.0151129		7.31462e-07	0.00166368	0.0117267	0.0953628	0.00724228	1	0.00168561	0.129892	1	1	6.95845e-07	1	0.097168	0.062719	0.922327	4.55189e-16	1	5.90982e-08	7.49981e-08	4.82385e-05	0.0939991	4.83474e-06	1	0.0745289	0.0470812	0.53472	1	0.540322
	EU774123.1.1361	2.34881	Bacteria	Bacteroidetes	Bacteroidia	Bacteroidales	Prevotellaceae	Prevotella 1	uncultured bacterium		0.00110902	0.00627476	0.00656515	0.0023096	6.88742e-05	0.00436396	0.00621365	0.00372684	0.00692913	0.00329674		6.43519e-27	0.112803	1.85898e-20	0.0909753	2.38562e-17	1	0.00868451	2.76365e-14	1	1	8.72772e-10	5.54542e-06	3.77006e-05	0.0011632	0.0268986	2.06932e-14	0.00898191	4.23895e-09	4.84062e-07	4.86107e-05	0.744217	6.1893e-05	1.70001e-06	0.0242585	0.0971323	0.492649	1	0.259667
	EU773581.1.1368	2.25407	Bacteria	Firmicutes	Negativicutes	Selenomonadales	Veillonellaceae	Dialister	uncultured bacterium		0.00626339	0.0253579	0.0316875	0.0031185	0.000994261	0.00682947	0.0304434	0.0086117	0.0190539	0.0150903		1.20606e-26	0.00372244	4.35455e-18	0.978063	2.21228e-19	0.95203	1	1.08412e-18	1	0.906458	4.88109e-13	0.000147136	6.84735e-06	3.4391e-07	7.5495e-07	1.10009e-17	0.0588406	8.47683e-10	4.01185e-11	1.20328e-10	0.994702	9.33855e-09	0.000409376	0.000571397	4.32709e-05	5.73879e-05	1	0.966827
	GQ358380.1.1239	1.7597	Bacteria	Firmicutes	Negativicutes	Selenomonadales	Acidaminococcaceae	Phascolarctobacterium	uncultured Veillonellaceae bacterium		0.00367896	0.0113067	0.0115176	0.00441698	0.000268433	0.00594371	0.0100653	0.00407315	0.0149485	0.0109526		2.28324e-18	0.702223	1.61982e-21	0.636747	1.92492e-12	0.0215113	1	5.0238e-18	0.842342	0.15517	0.0131153	5.07197e-07	0.000192941	0.665623	0.00318986	0.00409662	2.70614e-05	7.30645e-05	0.363389	0.00103542	1	0.608011	9.61128e-08	0.0894059	1	0.211493	1	1
H	KX881777.1.1230	5.491	Bacteria	Firmicutes	Bacilli	Lactobacillales	Lactobacillaceae	Lactobacillus	Lactobacillus reuteri		0.0117821	0.00771901	0.0083333	0.022856	0.00499956	0.0180946	0.00854017	0.0116447	0.0064963	0.00799782		1	1	1	1	1	1	1	0.812659	1	1	1	1	0.0941392	1	0.101469	1.78655e-06	0.149483	5.81038e-09	2.49674e-05	5.05301e-08	0.0615606	0.03861	1	0.00107908	0.0924472	0.00158922	1	1
	EU467351.1.1273	5.074	Bacteria	Firmicutes	Clostridia	Clostridiales	Ruminococcaceae	uncultured	uncultured bacterium		0.00488287	0.0025849	0.00589625	0.000704825	0.000540397	0.00121413	0.00427056	0.00381797	0.00345942	0.00321419		2.83222e-08	1.2885e-09	0.116051	0.0555064	0.00168561	0.358767	8.85461e-08	0.614138	1	0.158516	2.02584e-06	1	1	0.164057	0.782159	1.68406e-14	1	0.00126911	1.92249e-06	0.0525575	0.163723	3.662e-06	1	1	0.070664	1	1	1
	CZBP01000074.1.1200	4.613	Bacteria	Firmicutes	Clostridia	Clostridiales	Lachnospiraceae	Blautia	Blautia obeum		0.0101618	0.00447247	0.00619792	0.00477294	0.000197793	0.00520006	0.00366686	0.00358102	0.00324463	0.00355983		9.07714e-18	5.45764e-05	2.60183e-09	0.0271629	1.36834e-09	1	0.000109575	1.55425e-06	1	1	0.00489953	4.03029e-06	1	1	1	0.000869326	0.000244424	1	1	1	1	0.985316	3.06993e-11	0.178305	0.779678	0.0638904	0.174666	0.0470652
	FJ674110.1.1460	3.441	Bacteria	Firmicutes	Negativicutes	Selenomonadales	Veillonellaceae	Anaerovibrio	uncultured bacterium		0.000228658	0.00257401	0.00475271	0.000603122	1.766e-06	0.00159354	0.00415635	0.00289447	0.00357155	0.00228069		8.82122e-23	0.00274752	1.02892e-14	0.0129129	5.7859e-13	0.84138	0.000565774	2.85069e-10	1	1	8.7347e-11	0.000568039	0.000294534	0.00212848	0.0605859	5.85991e-18	0.36814	9.02342e-10	3.58311e-08	8.76062e-06	0.305312	2.69364e-05	0.0001183	0.0954242	0.192655	0.920499	1	0.082729
	GQ448315.1.1424	3.292	Bacteria	Firmicutes	Bacilli	Lactobacillales	Lactobacillaceae	Lactobacillus	uncultured bacterium		0.00424434	0.0142901	0.0177178	0.0130818	0.000284327	0.0135127	0.0164234	0.0117954	0.0117228	0.00790801		6.03686e-29	0.00317972	7.20004e-20	0.850994	3.72687e-25	0.0558664	1	1.77637e-21	0.614131	1	7.64687e-17	0.000505418	2.57923e-08	2.99396e-13	4.51268e-10	1.55506e-09	2.47486e-05	0.000413394	9.45521e-08	8.8806e-06	1	0.000824729	1.73463e-08	0.465471	0.00381939	0.0389521	0.0786746	0.717931
I	EU773581.1.1368	23.6459	Bacteria	Firmicutes	Negativicutes	Selenomonadales	Veillonellaceae	Dialister	uncultured bacterium		0.00626339	0.0253579	0.0316875	0.0031185	0.000994261	0.00682947	0.0304434	0.0086117	0.0190539	0.0150903		1.20606e-26	0.00372244	4.35455e-18	0.978063	2.21228e-19	0.95203	1	1.08412e-18	1	0.906458	4.88109e-13	0.000147136	6.84735e-06	3.4391e-07	7.5495e-07	1.10009e-17	0.0588406	8.47683e-10	4.01185e-11	1.20328e-10	0.994702	9.33855e-09	0.000409376	0.000571397	4.32709e-05	5.73879e-05	1	0.966827
	EU778637.1.1304	23.5448	Bacteria	Bacteroidetes	Bacteroidia	Bacteroidales	Prevotellaceae	Prevotella 9	uncultured bacterium		0.00714902	0.0168593	0.0243881	0.0060596	0.00336071	0.0104015	0.020966	0.00659578	0.0188675	0.0151129		7.31462e-07	0.00166368	0.0117267	0.0953628	0.00724228	1	0.00168561	0.129892	1	1	6.95845e-07	1	0.097168	0.062719	0.922327	4.55189e-16	1	5.90982e-08	7.49981e-08	4.82385e-05	0.0939991	4.83474e-06	1	0.0745289	0.0470812	0.53472	1	0.540322
	EU462209.1.1302	11.0254	Bacteria	Bacteroidetes	Bacteroidia	Bacteroidales	Prevotellaceae	Prevotella 9	uncultured bacterium		0.00301011	0.00627839	0.0122948	0.00148415	0.000671082	0.00836921	0.0101646	0.00296251	0.00800769	0.00716774		0.266205	0.000807539	1	0.38661	1	1	0.00287059	0.949713	1	1	0.000110518	1	1	0.378602	1	1.11218e-12	0.0612973	2.27995e-05	2.8261e-06	0.00178786	0.158431	0.0578458	1	1	1	1	1	0.0547148
	FJ678529.1.1507	6.77151	Bacteria	Bacteroidetes	Bacteroidia	Bacteroidales	Prevotellaceae	Prevotella 9	uncultured bacterium		0.00507199	0.00454928	0.00739861	0.0010939	0.00561236	0.00234134	0.00627507	0.00279604	0.00484459	0.00436723		1	0.000480774	0.165132	0.0414137	0.392744	1	0.00925738	0.182581	1	1	0.0124772	0.141102	1	1	1	7.16024e-16	1.10766e-08	2.19068e-07	3.07181e-07	1.36921e-05	0.000381712	6.35132e-05	0.00402365	0.343022	0.229254	0.765464	1	0.236777
	FJ679651.1.1547	6.17963	Bacteria	Firmicutes	Negativicutes	Selenomonadales	Veillonellaceae	Anaerovibrio	uncultured bacterium		0.00159468	0.0113895	0.00920353	0.00216533	9.35982e-05	0.00393764	0.00742106	0.00249954	0.00688308	0.00461308		4.63245e-26	0.00458137	1.22451e-17	0.00388707	1.11931e-14	0.528916	1	7.09092e-19	0.774907	0.453143	1.54299e-12	0.000162393	1.49685e-05	0.000729543	5.31276e-07	7.49846e-19	0.14682	1.07634e-10	3.60884e-08	4.69856e-12	0.443501	3.51925e-05	4.91826e-06	0.090345	0.344491	0.00656579	1	0.0375884
J	GQ133046.1.1200	53.3924	Bacteria	Firmicutes	Clostridia	Clostridiales	Clostridiaceae 1	Clostridium sensu stricto 1	uncultured bacterium		0.0223123	0.0125604	0.0276048	0.0120695	0.000695806	0.0282519	0.0255524	0.0313664	0.0256276	0.0161544		1.77049e-08	0.983513	2.63656e-08	1	3.72362e-08	1	0.00578215	0.0141173	0.00807503	0.00886768	0.996695	0.00167414	1	0.784546	1	1	0.000474	1	1	1	1	0.0477342	2.40838e-11	0.05625	0.209169	6.1214e-06	0.00181856	0.0281364
	EU779052.1.1312	24.1149	Bacteria	Firmicutes	Bacilli	Lactobacillales	Streptococcaceae	Streptococcus	uncultured bacterium		0.00408356	0.0136079	0.0235839	0.00387062	0.00300927	0.00971302	0.0203019	0.0187144	0.0141326	0.0105289		0.0288395	7.08103e-06	1	1	0.16336	0.0135971	1	0.461938	0.18388	1	0.0148403	1	0.945549	0.184897	0.662286	5.58213e-07	1	0.249029	7.12321e-05	0.00106397	0.685667	0.0281196	1	1	0.186309	0.585848	1	1
	DQ796305.1.1285	9.24993	Bacteria	Firmicutes	Clostridia	Clostridiales	Peptostreptococcaceae	Terrisporobacter	uncultured bacterium		0.000960759	0.00531555	0.00631287	0.00806764	2.82561e-05	0.00988135	0.00616374	0.00521538	0.00687577	0.00416311		6.07573e-21	0.202688	8.28734e-26	1	6.40408e-21	1	0.620859	1.27251e-13	0.00700033	0.207627	4.32162e-06	1.45184e-05	6.04205e-10	1.42354e-06	0.0279769	0.591604	2.91837e-10	0.0345184	0.269209	0.769899	0.21605	0.320862	5.64675e-19	1	1	0.0349891	1.32788e-06	0.0504089
	DQ800246.1.1225	7.85697	Bacteria	Firmicutes	Erysipelotrichia	Erysipelotrichales	Erysipelotrichaceae	Turicibacter	uncultured bacterium		0.000348588	0.00454625	0.0041177	0.0102436	1.766e-06	0.0104332	0.00400614	0.0031618	0.00361327	0.00162478		8.02932e-19	1	7.89704e-19	1	1.67167e-16	1	0.943691	5.48835e-16	1	1	5.8596e-08	0.000606944	5.13983e-08	2.1843e-06	3.58295e-06	4.0655e-08	2.73507e-30	1.55863e-07	4.46596e-07	2.2292e-06	4.31222e-19	1.15295e-10	3.75271e-33	5.71869e-10	2.26672e-09	1.59936e-08	6.48508e-22	1
	GQ138686.1.1380	6.70192	Bacteria	Firmicutes	Clostridia	Clostridiales	Clostridiaceae 1	Clostridium sensu stricto 1	uncultured bacterium		0.000537709	0.00120536	0.00295378	0.000684721	4.94481e-05	0.00253173	0.00255111	0.00282642	0.00273649	0.00109771		3.07778e-09	1	1.19467e-06	1	6.78085e-07	1	1	3.63615e-05	1	1	0.00208145	0.0788517	0.152579	0.0791049	0.674864	0.362603	0.00770738	1	1	1	1	1	5.98531e-08	0.611885	1	0.536322	0.00404769	0.158227
[truncated: 17 more columns]

## Sheet: S8
TABLE S8: Statistical analysis of alpha diversity measures between DMM clusters
Faith's Phylogenetic diversity
	P value from pairwise multiple comparison using wilcox rank sum test. Adjusted with BH method
		A	B	C	D	E	F	G	H	I
	B	2.64257e-10
	C	1.21382e-10	5.48331e-37
	D	6.50894e-11	1.08108e-20	8.21307e-10
	E	6.00497e-08	1.42824e-23	8.34902e-09	0.727653
	F	0.128984	1.10761e-30	7.14559e-36	8.91334e-17	1.98354e-18
	G	1.61068e-09	1.10987e-51	1.63599e-50	7.59529e-05	0.000952593	5.19337e-26
	H	7.59529e-05	5.3784e-37	1.83101e-43	2.81612e-14	9.19813e-14	6.40251e-11	1.41629e-19
	I	0.00165604	9.1462e-71	1.49355e-101	2.8703e-14	1.82784e-15	4.3617e-13	4.3664e-24	0.955245
	J	0.722457	1.99014e-49	3.41869e-66	2.97987e-21	4.73114e-24	0.00268762	1.53197e-44	4.54877e-12	6.05939e-14
Pielou eveness
	P value from pairwise multiple comparison using wilcox rank sum test. Adjusted with BH method
		A	B	C	D	E	F	G	H	I
	B	5.35389e-07
	C	0.0166198	4.99833e-28
	D	0.0598636	8.02665e-21	2.13493e-12
	E	0.10266	2.33238e-13	0.723586	5.78436e-07
	F	3.18249e-08	1.01089e-30	8.99979e-36	2.0191e-12	2.30882e-21
	G	0.0400461	2.76696e-49	2.23389e-42	0.935019	2.13264e-13	7.14439e-23
	H	0.0087047	6.05405e-35	2.56242e-31	0.255843	1.87469e-13	1.77994e-16	0.0993357
	I	0.0324748	1.5544e-65	1.15163e-68	0.935019	3.31334e-16	2.43463e-28	0.748331	0.0291822
	J	0.000629742	2.78963e-45	6.07663e-45	0.0187011	3.01337e-17	3.46461e-15	0.000101585	0.0589502	4.42099e-07
Number of observed OTUs
	P value from pairwise multiple comparison using wilcox rank sum test. Adjusted with BH method
		A	B	C	D	E	F	G	H	I
	B	3.26258e-10
	C	1.10219e-10	3.00934e-12
	D	9.99486e-06	2.01278e-17	8.85236e-17
	E	6.15135e-08	1.798e-15	5.13128e-10	0.0147333
	F	6.15211e-07	6.5882e-31	4.87575e-37	7.27434e-18	2.20446e-22
	G	2.01297e-09	1.24539e-38	4.60061e-45	0.168824	0.0360882	1.85094e-32
	H	0.749557	1.28356e-37	5.27725e-47	2.56414e-14	7.20177e-23	5.7573e-17	1.24539e-38
	I	0.0536038	1.19303e-63	4.50954e-102	3.48296e-06	4.80086e-16	7.29912e-28	1.16427e-29	2.06509e-07
	J	0.0325036	1.73158e-49	5.83621e-68	6.95845e-19	3.33591e-29	9.56694e-17	5.24374e-54	0.000719009	5.97561e-18
Shannon entropy
	P value from pairwise multiple comparison using wilcox rank sum test. Adjusted with BH method
		A	B	C	D	E	F	G	H	I
	B	4.44e-09
	C	2.99e-06	1.84e-28
	D	0.814048	7.29e-22	1.31e-15
	E	0.00221248	1.29e-15	0.0135699	5.98e-06
	F	1.72e-08	7.08e-31	6.45e-37	1.6e-16	2.43e-22
	G	0.559955	1.47e-50	2.59e-48	0.738121	1.06e-09	2.21e-30
	H	0.00652247	3.12e-37	1.69e-43	1.68e-05	9.72e-18	3.15e-18	8.7e-14
	I	0.293455	2.43e-69	1.64e-92	0.0212016	9.78e-18	3.95e-30	1.12e-07	6.82e-05
	J	0.000313968	1.49e-48	3.04e-61	1.46e-08	1.07e-22	4.41e-17	3.18e-23	0.0101433	5.59e-13

## Sheet: S9
TABLE S9: Taxonomic annotations and reference sequences of top 30 age-discriminant OTUs by applying random forest regression
	OTU ID	OTU String	Kingdom	Phylum	Class	Order	Family	Genus	Species	Mean in increase in Mean Squared Error	SD of increase in Mean Squared Error	Representative sequences	Full length rep_seqs
	Feature4248	KF842772.1.1397	Bacteria	Firmicutes	Negativicutes	Selenomonadales	Veillonellaceae	Dialister	uncultured bacterium	348.787	38.0773	TACGTAGGTGGCAAGCGTTGTCCGGAATTATTGGGCGTAAAGCGCGCGCAGGCGGCTTCTTAAGTCCATCTTAAAAGTGCGGGGCTTAACCCCGTGATGGGATGGAAACTGAGAGGCTGGAGTATCGGAGAGGAAAGTGGAATTCCTAGTGTAGCGGTGAAATGCGTAGAGATTAGGAAGAACACCGGTGGCGAAGGCGACTTTCTGGACGACAACTGACGCTGAGGCGCGAAAGCGTGGGGAGCAAACAGG	AGAGTTTGATCCTGGCTCAGGACGAACGCTGGCGGCGTGCTTCATACATGCAAGTCGAACGAGAAGCTCACTTCGGTGAGTGGAAAGTGGCGGACGGGTGAGTAATGTGTAGAGAATCTGCCCTTGAGTGGGGGACAACAGCTGGAAACGGTTGCTAATACCCCATATGAGATATTTTGCAATAGATATCTTGAAAACTCCGGTGCTCAAGGATGAGTCTGCATCTGATTAGGTAGTTGGTGAGGTAACGGCCCACCAAGCCGACGATCAGTAGCCGGTCTGAGAGGATGAACGGCCACACTGGAACTGAGACACGGTCCAGACTCCTACGGGAGGCAGCAGTGGGGAATCTTCCGCAATGGGCGAAAGCCTGACGGAGCAACGCCGCGTGAGTGATGA…
	Feature3191	GQ138686.1.1380	Bacteria	Firmicutes	Clostridia	Clostridiales	Clostridiaceae 1	Clostridium sensu stricto 1	uncultured bacterium	167.107	16.3159	TACGTAGGTGGCAAGCGTTGTCCGGATTTACTGGGCGTAAAGGGAGCGTAGGTGGATATTTAAGTGGGATGTGAAATACCCGGGCTTAACCTGGGTGCTGCATTCCAAACTGGATATCTAGAGTGCAGGAGAGGAAAGGAGAATTCCTAGTGTAGCGGTGAAATGCGTAGAGATTAGGAAGAATACCAGTGGCGAAGGCGCCTTTCTGGACTGTAACTGACACTGAGGCTCGAAAGCGTGGGGAGCAAACAGG	AGAGTTTGATTCTGGCTCAGGACGAACGCTGGCGGCGTGCTTAACACATGCAAGTCGAGCGATGAAACTTCTTCGGAAGTGGATTAGCGGCGGACGGGTGAGTAACACGTGGGTAACCTGCCTCATAGAGGGGAATAGCCTTTCGAAAGGAAGATTAATACCGCATAAGATTGTAATATCGCATGATATAGCAATTAAAGGAGCAATCCGCTATGAGATGGACCCGCGTCGCATTAGCTAGTTGGTGAGGTAACGGCTCACCAAGGCGACGATGCGTAGCCGACCTGAGAGGGTGATCGGCCACATTGGGACTGAGACACGGCCCAGACTCCTACGGGAGGCAGCAGTGGGGAATATTGCACAATGGGGGAAACCCTGATGCAGCAACGCCGCGTGAGT…
	Feature3803	JN245850.1.1519	Bacteria	Firmicutes	Negativicutes	Selenomonadales	Veillonellaceae	uncultured	uncultured bacterium	164.999	26.3374	TACGTAGGTGGCGAGCGTTGTCCGGAATTATTGGGCGTCAAGGGAGCGCAGGCGGGAAGGTAAGTCTATCTTAAAAGTGCGGGGCTCAACCCCGTGA	AGTGGACGATTCAGGACGAACGCTGGCGGCGTGCTTAACACATGCAAGTCGTACGAGGTGAATTGAAAGCTTGCTTTTGACGAACCGAGTGGCAAACGGGTGAGTAACGCGTAGACAACCTGCCGCAAAGATGGGGACAACAGTCCGAAAGGACTGCTAATACCGAATGTTGTGAGATTCCTGCATGGGGATTTCATTAAAGATGGCCTCTACTTGTAAGCTATCGCTTCGCGATGGGTCTGCGTCTGATTAGATAGTTGGCGGGGTAACGGCCACCAAGTCGACGATCAGTAGCCGGTCTGAGAGGATGAACGGCCACATTGGAACTGAGACACGGTCCAGACTCCTACGGGAGGCAGCAGTGGGGAATCTTCCGCAATGGGCGCAAGCCTGACGGAG…
	Feature2634	EU777536.1.1390	Bacteria	Firmicutes	Clostridia	Clostridiales	Lachnospiraceae	Lachnospiraceae NK3A20 group	uncultured bacterium	107.982	21.6956	TACGTAGGGGGCGAGCGTTATCCGGATTTACTGGGTGTAAAGGGAGCGCAGACGGAAGAGCAAGTCTGATGTGAAAACCCGGGGCTCAACCCCGGGC	AGATTTGATTCCTGGCTCAGGATGAACGCGGCGGCGTGCCTAACACATGCAAGTCGAACGGAGTTTATGAGAAAGAAGCTTCGGCAGAAATCTTATAAACTTAGTGGCGGACGGGTGAGTAACACGTGGAGAACCTGCCTCTTACCGGGGGACAGCAGTTGGAAACGACTGATAATACCGCATAAGCGCACGAGACCGCATGGTCAAGTGTGAAAAGATTTATCGGTAAGAGATGGCTCCGCGTCTGATTAGCCAGTTGGCGGGGTAACGGCCCACCAAAGCGACGATCAGTAGCCGGCCTGAGAGGGTGAACGGCCACATTGGGACTGAGACACGGCCCAGACTCCTACGGGAGGCAGCAGTGGGGGATATTGCACAATGGAGGAAACTCTGATGCAG…
	Feature867	DQ796387.1.1285	Bacteria	Firmicutes	Clostridia	Clostridiales	Peptostreptococcaceae	Romboutsia	uncultured bacterium	90.0671	9.50867	TACGTAGGGGGCTAGCGTTATCCGGAATTACTGGGCGTAAAGGGTGCGTAGGTGGTTTCTTAAGTCAGAGGTGAAAGGCTACGGCTCAACCGTAGTAAGCCTTTGAAACTGGGAAACTTGAGTGCAGGAGAGGAGAGTGGAATTCCTAGTGTAGCGGTGAAATGCGTAGATATTAGGAGGAACACCAGTTGCGAAGGCGGCTCTCTGGACTGTAACTGACACTGAGGCACGAAAGCGTGGGGAGCAAACAGG	AGTGGCGGACGGGTGAGTAACGCGTGAGGAACCTGCCTTTCAGAGGGGGACAACAGTTGGAAACGACTGCTAATACCGCATAACACATCGGAGTCGCATGGCTCTGATGTCAAAGATTTATCGCTGAAAGATGGCCTCGCGTCTGATTAGCTAGTTGGTGAGGTAACGGCCCACCAAGGCGACGATCAGTAGCCGGACTGAGAGGTTGACCGGCCACATTGGGACTGAGATACGGCCCAGACTCCTACGGGAGGCAGCAGTGGGGAATATTGCACAGTGGGCGAAAGCCTGATGCAGCAACGCCGCGTGAGCGATGAAGGCCTTCGGGTCGTAAAGCTCTGTCCTCAAGGAAGATAATGACGGTACTTGAGGAGGAAGCCCCGGCTAACTACGTGCCAG…
	Feature304	AF371841.1.1455	Bacteria	Firmicutes	Clostridia	Clostridiales	Clostridiaceae 1	Clostridium sensu stricto 1	uncultured bacterium	80.0665	19.561	TACGTAGGTGGCAAGCGTTGTCCGGATTTACTGGGCGTAAAGGGAGCGTAGGCGGATTTTTAAGTGGGATGTGAAATCCCCGGGCTCAACCCGGGGG	AGAGTTTGATCATGGCTCAGGACGAACGCTGGCGGCGTGCTTAACACATGCAAGTCGAGCGATGAAGTTTCCTTCGGGAAACGGATTAGCGGCGGACGGGTGAGTAACACGTGGGTAACCTGCCTCATAGAGAGGGATAGCCTTCCGAAAGGAAGATTAATACCTCATAACATCATTCTTTCGCATGTTAGAATGATCAAAGGAGCAATCCGCTATGAGATGGACCCGCGGCGCATTAGCTAGTTGGTGGGGTAACGGCCTACCAAGGCGACGATGCGTAGCCGACCTGAGAGGGTGATCGGCCACATTGGGACTGAGACACGGCCCAGACTCCTACGGGAGGCAGCAGTGGGGAATATTGCACAATGGGGGAAACCCTGATGCAGCAACGCCGCGTGA…
	Feature2352	EU773525.1.1349	Bacteria	Bacteroidetes	Bacteroidia	Bacteroidales	Prevotellaceae	Prevotella 7	uncultured bacterium	73.0278	17.4035	TACGGAAGGTCCGGGCGTTATCCGGATTTATTGGGTTTAAAGGGAGCGCAGGCCGGGTATTAAGCGTGTTGTGAAATGTAGGCGCCCAACGTCTGCACCGCAGCGCGAACTGGTGCCCTTGAGTACGCACGACGTTGGCGGAATTCGCCGTGTAGCGGTGAAATGCTTAGATATGGCGAAGAACTCCGATTGCGAAGGCAGCTGACGGGAGCGCTACTGACGCTCATGCTCGAAAGCGCGGGTATCGAACAGG	CTACAGGCCTAACACATGCAAGTCGAGGGGAAACGGCAGCTTAGCTTGCTAAGCTGGACGTCGACCGGCGCACGGGTGAGTAACGCGTATCCAACCTGCCCCACGGTGAGGGATAACCCGCGGAAACGCGGCCTAATACCTCATGGTCTCCGAGCTTGCCATCAACCTTGGAGTAAAGATTCATTGCCGTGGGATGGGGATGCGTCTGATTAGCTTGTTGGCGGGGCAACGGCCCACCAAGGCAACGATCAGTAGGGGTTCTGAGAGGAAAGCCCCCCACATTGGAACTGAGACACGGTCCAAACTCCTACGGGAGGCAGCAGTGAGGAATATTGGTCAATGGGCGAGAGCCTGAACCAGCCAAGTAGCGTGCAGGAAGACGGCCCTATGGGTTGTAAA…
	Feature3185	GQ138488.1.1371	Bacteria	Firmicutes	Clostridia	Clostridiales	Clostridiaceae 1	Clostridium sensu stricto 1	uncultured bacterium	63.043	18.7317	TACGTAGGTGGCGAGCGTTGTCCGGATTTACTGGGCGTAAAGGGAGCGTAGGCGGATTTTTAAGTGAGATGTGAAATACTCGGGCTTAACCTGAGTGCTGCATTTCAAACTGGAAGTCTAGAGTGCAGGAGAGGAGAAGGGAATTCCTAGTGTAGCAGTGAAATGCGTAGAGATTAGGAAGAACACCAGTGGCGAAGGCGCTTCTCTGGACTGTAACTGACGCTGAGGCTCGAAAGCGTGGGGAGCAAACAGG	AGAGTTTGATCCTGGCTCAGGATGAACGCTTTCTTCATGCCTAATACATGCAAGTCGAACGCGCTAAACTTGTTTAGCGAGTGGCGAACGGGTGAGTAACGCGTAGGTAACATGTCTATAAGACGAGGATAACGGTTGGAAACGACTGCTAAGACTGGATAGGAATAAAGAAGGCTTCTTTTTTATTTTAAAGGACTATTAATAGTACACTTATGGGGTGACCTGCGGCGCATTAGCTAGTTGGTGGGATAGAAGCCTACCAAGGCGATGATGCGTAGCCGGACTGAGAGGTTGAACGGCCACATTGGGACTGAGACACGGCCCACACTCCTACGGGAGGCAGCAGTAGGGAATTTTCGGCGGTGGGGGGAACCCTGACCGAGCAATGCCGCGTGAATG…
	Feature11	AB034135.1.1409	Bacteria	Firmicutes	Negativicutes	Selenomonadales	Veillonellaceae	uncultured	uncultured rumen bacterium 4C28d-2	61.9264	13.4818	TACGTAGGTGGCGAGCGTTGTCCGGAATTATTGGGCGTAAAGGGAGCGCAGGCGGGACGGCAAGTCTATCCTAAAAGTTCGGGGCTCAACCCCGTGA	ATGCAAGTCGAACGAGGGAATTGAAAGCTTGCTTTTGAAACCCGAGTGGCAAACGGGTGAGTAACGCGTAGGCAACCTGCCGTTGAGATGGGGACAACATCCCGAAAGGGTGCTAATACCGAATGTTGTGGTGAGTCCGCATGGATTTACTACTAAAGATGACCTCTATTCATAAGTTATCGCTCAACGATGGGCCTGCGTCTGATTAGCTAGTTGGTGGGGCAACGGCCTACCAAGGCGACGATCAGTAGCCGGTCTGAGAGGATGAACGGCCACATTGGAACTGAGACACGGTCCAGACTCCTACGGGAGGCAGCAGTGGGGAATCTTCCGCAATGGGCGAAAGCCTGACGGAGCAACGCCGCGTGAGTGAAGAAGGCCTTCGGGTCGTAAAGCTCT…
	Feature2565	EU776524.1.1264	Bacteria	Firmicutes	Clostridia	Clostridiales	Clostridiaceae 1	Clostridium sensu stricto 1	uncultured bacterium	48.2649	8.86397	TACGTAGGTGGCGAGCGTTATCCGGATTTACTGGGCGTAAAGGGAGCGTAGGCGGATGATTAAGTGGGATGTGAAATACCCGGGCTCAACTTGGGTGCTGCATTCCAAACTGGTTATCTAGAGTGCAGGAGAGGAGAGTGGAATTCCTAGTGTAGCGGTGAAATGCGTAGAGATTAGGAAGAACACCAGTGGCGAAGGCGACTCTCTGGACTGTAACTGACGCTGAGGCTCGAAAGCGTGGGGAGCAAACAGG	TAGTGGCGGACGGGTGAGTAACGCGTGGGTAACCTGCCTCACACTGGGGGATAGCAGTCAGAAATGACTGCTAATACCGCATAAGCGCACAGAGCCGCATGGCTCAGTGTGAAAAACTCCGGTGGTGTGAGATGGACCCGCGTTGGATTAGCCAGTTGGCAGGGTAACGGCCTACCAAAGCGACGATCCATAGCCGGCCTGAGAGGGTGGACGGCCACATTGGGACTGAGACACGGCCCAGACTCCTACGGGAGGCAGCAGTGGGGAATATTGCACAATGGGGGAAACCCTGATGCAGCAACGCCGCGTGAGTGATGAAGGTTTTCGGATCGTAAAGCTCTGTCTTTGGGGAAGATAATGACGGTACCCAAGGAGGAAGCCACGGCTAACTACGTGCCA…
	Feature3193	GQ138829.1.1283	Bacteria	Firmicutes	Clostridia	Clostridiales	Clostridiaceae 1	Clostridium sensu stricto 1	uncultured bacterium	45.1511	13.8192	TACGTAGGTGGCGAGCGTTGTCCGGATTTACTGGGCGTAAAGGGAGCGTAGGCGGATTTTTAAGTGAGATGTGAAATACTCGGGCTTAACCTGGGTGCTGCATTTCAAACTGGAAGTCTAGAGTGCAGGAGAGGAGAAGGGAATTCCTAGTGTAGCGGTGAAATGCGTAGAGATTAGGAAGAACACCAGTGGCGAAGGCGCTTCTCTGGACTGTAACTGACGCTGAGGCTCGAAAGCGTGGGGAGCAAACAGG	GAATAGTGGCGGACGGGTGAGTAACGCGTGGGTAACCTGCCCATAAGTGGGGAATAACAGTTGGAAACGACTGCTAATACCGCATAAGCTGAGCAATCAGTAAAGGAGGCTTTTGCTTCCGCTTATGGATGGGCCCGCGTCTGATTAGCTGGTTGGTGGGGTAACGGCTCACCAAGGCGACGATGCGTAGCCGACCTGAGAGGGTGATCGGCCACATTGGGACTGAGACACGGCCCAGACTCCTACGGGAGGCAGCAGTGGGGAATATTGCACAATGGGGGAAACCCTGATGCAGCAACGCCGCGTGAGTGATGACGGCCTTCGGGTTGTAAAGCTCTGTCTTCAGGGACGATAATGACGGTACCTGAGGAGGAAGCCACGGCTAACTACGTGCCAGCA…
	Feature2582	EU776796.1.1376	Bacteria	Firmicutes	Clostridia	Clostridiales	Lachnospiraceae	Marvinbryantia	uncultured bacterium	44.6389	7.75444	TACGTAGGGGGCAAGCGTTATCCGGATTTACTGGGTGTAAAGGGAGCGTAGACGGCCGTGCAAGTCTGATGTGAAAGGCTGGGGCTCAACCCCGGGA	TCAGGATGAACGCTGGCGGCGTGCTTAACACATGCAAGTCGAACGGGAAACATTTTTATTGAAGCTTCGGCAGATTTAGTTTGTTTCTAGTGGCGGACGGGTGAGTAACGCGTGGGTAACCTGCCTCACACTGGGGGATAACAGTCAGAAATGACTGCTAATACCGCATAAGCGCACGGAACCGCATGGTTTTGTGTGAAAAACTCCGGTGGTGTGAGATGGACCCGCGTTGGATTAGCCAGTTGGCAGGGTAACGGCCTACCAAAGCGACGATCCATAGCCGGCCTGAGAGGGTGGACGGCCACATTGGGACTGAGACACGGCCCAAACTCCTACGGGAGGCAGCAGTGGGGAATATTGCACAATGGGGGAAACCCTGATGCAGCGACGCCGCGTGAG…
	Feature3136	GQ133483.1.1382	Bacteria	Firmicutes	Clostridia	Clostridiales	Clostridiaceae 1	Clostridium sensu stricto 1	uncultured bacterium	42.9575	7.11426	TACGTAGGTGGCAAGCGTTGTCCGGATTTACTGGGCGTAAAGGGAGCGTAGGCGGATTTTTAAGTGGGATGTGAAATACCCGGGCTTAACCTGGGTGCTGCATTCCAAACTGGAAGTCTAGAGTGCAGGAGGGGAAAGTGGAATTCCTAGTGTAGCGGTGAAATGCGTAGAGATTAGGAAGAACACCAGTGGCGAAGGCGACTTTCTGGACTGTAACTGACGCTGAGGCTCGAAAGCGTGGGGAGCAAACAGG	AGAGTTTGATCCTGGCTCAGGACGAACTCTTGCGGCGTGCCTAACACATGCAAGTCGAGCGATGATTCTTCTTCGGAAGTGGATTAGCGGCGGACGGGTGAGTAACACGTGGGTAACCTGCCTCATAGTGGGGAATAGCCTTTCGAAAGGAAGATTAATACCGCATAAGATTGTAGCTTCGCATGAAGTAGCAATTAAAGGATTTATTCGCTATGAGATGGACCCGCGGCGCATTAGCTAGTTGGTGAGGTAACGGCTCACCAAGGCGACGATGCGTAGCCGACCTGAGAGGGTGATCGGCCACATTGGAACTGAGACACGGTCCAGACTCCTACGGGAGGCAGCAGTGGGGAATATTGCACAATGGGGGAAACCCTGATGCAGCAACGCCGCGTGAGT…
	Feature2790	FJ032586.1.1226	Bacteria	Proteobacteria	Deltaproteobacteria	Desulfovibrionales	Desulfovibrionaceae	Desulfovibrio	uncultured bacterium	34.0082	8.65647	TACGGAGGGTGCAAGCGTTAATCGGAATTACTGGGCGTAAAGCGCGCGTAGGTTGTTTTGTAAGTCAGAGGTGTAATCCCACGGCTTAACCGTGGAA	AGAGTTTGATCATGGCTCAGATTGAACGCTGGCGGCGTGCTTAACACATGCAAGTCGAACGCGAAAGTGGCTTCGGCCACGAGTAGAGTGGCGCACGGGTGAGTAACGCGTGGATAATCTGCCTCTGCAATCGGAATAACGACTGGAAACGGTCGCTAATACCGGATACGCTTAAGTTTTACCTCTTAAGGAAAGATGACCTCTATTTATAAGTTATCGTGCAGAGATGAGTCCGCGTCCCATTAGCTTGTTGGCGGGGTAACGGCCCACCAAGGCGACGATGGGTAGCCGATTTAAGAGGATGATCGGCCACATTGGAGCTGAAACACGGTCCAAACTCCTACGGGAGGCAGCAGTGGGGAATATTGCGCAATGGGCGAAAGCCTGACGCAGCGACGC…
	Feature3435	HM123923.1.1492	Bacteria	Bacteroidetes	Bacteroidia	Bacteroidales	Prevotellaceae	uncultured	uncultured bacterium	33.5409	10.9971	TACGGAAGGTCCGGGCGTTATCCGGATTTATTGGGTTTAAAGGGAGCGTAGGCCGCCTTTTAAGCGTGTTGTGAAATGTAGGGGCTCAACCCCTGCA	AGAGTTTGATCCTGGCTCAGGATGAACGCTAGCTACAGGCTTAACACATGCAAGTCGTGGGGCATCATGGGATCCGCTTGCGGATTCTGATGGCGACCGGCGCACGGGTGAGTAACGCGTATCCGACCTGCCTGCCACTGGGGTATAACCTTGCGAAAGTAAGACTAATCCCCCATAGTTTCCCATGGTTTCCTGATTATGGGAATAAAGGCATATGCCGGTGACAGATGGGGATGCGTCCGATTAGCTTGACGGCGGGGTAACGGCCCACCGTGGCTACGATCGGTAGGGGTTCTGAGAGGAAGGTCCCCCACATTGGAACTGAGACACGGTCCAAACTCCTACGGGAGGCAGCAGTGAGGAATATTGGTCAATGGGCGCGAGCCTGAACCAGCCAAG…
	Feature3168	GQ135831.1.1377	Bacteria	Firmicutes	Clostridia	Clostridiales	Clostridiaceae 1	Clostridium sensu stricto 1	uncultured bacterium	30.3532	23.4608	TACGTAGGTGGCGAGCGTTGTCCGGATTTACTGGGCGTAAAGGGAGCGTAGGCGGATTTTTAAGTGAGATGTGAAATACTCGGGCTTAACCTGAGTGCTGCATTTCAAACTGGAAGTCTAGAGTGCAGGAGAGGAGAAGGGAATTCCTAGTGTAGCGGTGAAATGCGTAGAGATTAGGAAGAACACCAGTGGCGAAGGCGATTCTCTGGACTGTAACTGACGCTGAGGCTCGAAAGCGTGGGGAGCAAACAGG	AGAGTTTGATCCTGGCTCAGGACGAACGCTGGCGGCGTGCCTAACACATGCAAGTCGAGCGAATGAAGTTCCTTCGGGAACGGATTTAGCGGCGGACGGGTGAGTAACACGTGGGCAACCTGCCTCATAGAGGGGAATAGCCTTCCGAAAGGGAGATTAATACCGCATAAGATTGTAGTACCGCATGGTACAGCAATTAAAGGAGCAATCCGCTATGAGATGGGCCCGCGGCGCATTAGCTAGTTGGTGGGGTAATGGCCTACCAAGGCGATGATGCGTAGCCGACCTGAGAGGGTGACCGGCCACACTGGGACTGAGACACGGCCCAGACTCCTACGGGAGGCAGCAGTAGGGAATTTTCGGCAATGGGGGAAACCCTGACCGAGCGACGCCGCGTGA…
	Feature2514	EU775472.1.1384	Bacteria	Firmicutes	Clostridia	Clostridiales	Lachnospiraceae	[Eubacterium] ruminantium group	uncultured bacterium	29.4193	7.90573	TACGTATGGTGCAAGCGTTATCCGGATTTACTGGGTGTAAAGGGTGCGTAGGTGGTATGGCAAGTCAGATGTGAAAGCACGGGGCTCAACGCCGTGA	AGAGTTTGATCCTGGCTCAGGACGAACTCTGGCGGCGTGCCTAACACATGCAAGTCGAGCGGGGAATGTTGAATAGCTTGCTATTTGACATTTCCAGCGGCGGACGGGTGAGTAACGCGTGAGCAACCTGCCTTTATCAGGGGGATAACGCATCGAAAGATGTGCTAATACCGCGTAAGACCACAGCTTCACATGGAGCAGGGGTCAAAGGAGCAATCCGGATAAAGATGGGCTCGCGTCCGATTAGCTAGTTGGTGAGATAACAGCCCACCAAGGCGACGATCGGTAGCCGACCTGAGAGGGTGATCGGCCACATTGGAACTGAGAGACGGTCCAGACTCCTACGGGAGGCAGCAGTGGGGAATATTGGGCAATGGGCGAAAGCCTGACCCAGCAACG…
	Feature3164	GQ135226.1.1356	Bacteria	Firmicutes	Clostridia	Clostridiales	Clostridiaceae 1	Clostridium sensu stricto 1	uncultured bacterium	28.9237	9.94387	TACGTAGGTGGCGAGCGTTGTCCGGATTTACTGGGCGTAAAGGGAGCGTAGGCGGATTTTTAAGTGAGATGTGAAATACTCGGGCTTAACCTGAGTGCTGCATTTCAAACTGGAAGTCTAGAGTGCAGGAGAGGGGAAGGGAATTCCTAGTGTAGCGGTGAAATGCGTAGAGATTAGGAAGAACACCAGTGGCGAAGGCGCTTCTCTGGACTGTAACTGACGCTGAGGCTCGAAAGCGTGGGGAGCAAACAGG	AGAGTTTGATCCTGGCTCAGGACGAACGCTGGCGGCGTGCCTAACACATGCAAGTCGAGCGAATGAAATTCCTTCGGGAACGGATTTAGCGGCGGACGGGTGAGTAACACGTGGGCAACCTGCCTCATAGAGGGGAATAGCCTTCCGAAAGGGAGATTAATACCGCATAAGATTGTAGTACCGCATGGTACAGCAGTTAAAGGAGCAATCCGCTATGAGATGGGCCCGCGGCGCATTAGCTAGTTGGTGAGGTAACGGCTCACCAAGGCGACGATGCGTAGCCGACCTGAGAGGGTGATCGGCCACATTGGGACTGAGACACGGCCCAGACTCCTACGGGAGGCAGCAGTGGGGAATATTGCACAATGGGGGAAACCCTGATGCAGCAACGCCGCGTGG…
	Feature1801	EU463772.1.1375	Bacteria	Firmicutes	Clostridia	Clostridiales	Clostridiaceae 1	Clostridium sensu stricto 13	uncultured bacterium	23.9393	4.54148	TACGTAGGTGGCAAGCGTTGTCCGGATTTACTGGGCGTAAAGGGAGCGTAGGTGGATATTTAAGTGGGATGTGAAATACCCGGGCTTAACCTGGGTGCTGCATTCCAAACTGGATATCTAGAGTGCAGGAGAGGAAAGTAGAATTCCTAGTGTAGCGGTGAAATGCGTAGAGATTAGGAAGAATACCAGTGGCGAAGGCGGCTTTCTGGACTGTAACTGACACTGAGGCTCGAAAGCGTGGGGAGCAAACAGG	AGAGTTTGATCCTGGCTCAGGACGAACGCTGGCGGCGTGCTTAACACATGCAAGTCGAGCGATGAAGTTTCCTTCGGGAAATGGATTAGCGGCGGACGGGTGAGTAACACGTGGGTAACCTGCCTCATAGAGGGGAATAGCCTTTCGAAAGGAAGATTAATACCGCATAAGATTGTAATGTCGCATGACATAGCAATTAAAGGAGTAATCCGCTATGAGATGGACCCGCGTCGCATTAGCTAGTTGGTGAGGTAACGGCTCACCAAGGCGACGACGCGTAGCCGACCTGAGAGGGTGATCGGCCACATTGGGACTGAGACACGGCCCAGACTCCTACGGGAGGCAGCAGTGGGGAATATTGCACAATGGGGGAAACCCTGATGCAGCAACGCCGCGTGA…
	Feature2894	FJ678529.1.1507	Bacteria	Bacteroidetes	Bacteroidia	Bacteroidales	Prevotellaceae	Prevotella 9	uncultured bacterium	21.8949	6.42655	TGAGGAATATTGGTCAATGGGCGAGAGCCTGAACCAGCCAAGTAGCGTGCAGGAAGACGGCCCTATGGGTTGTAAACTGCTTTTATAGGGGAATAAAGTGAGCCACGTGTGGTTTTTTGCATGTACCCTATGAATAAGGACCGGCTAATTCCGTGCCAGCAGCCGCGGTAATACGGAAGGTCCGGGCGTTATCCGGATTTATTGGGTTTAAAGGGAGCGTAGGCCGGAGATTAAGCGTGTTGTGAAATGTAGACGCTCAACGTCTGCACT	AGAGTTTCCCCTGGCTCTAGGATGAACGCTAGCTACAGGCTTAACACATGCAAGTCGAGGGGAAGCGACATCGAAAGCTCGCTTTTGATGGGCGTCGACCGGCGCACGGGTGAGTAACGCGTATCCAACCTGCCCATCACTTGGGAATAACCTTGCGAAAGTAAGACTAATGCCCAATGACATTTATAGAAGGCATCTGAAATGAATTAAAGATTTATCGGTGATGGATGGGGATGCGTCTGATTAGCTTGTTGGCGGGGTAACGGCCCACCAAGGCGACGATCAGTAGGGGTTCTGAGAGGGAGGTCCCCCACATTGGAACTGAGACACGGTCCAAACTCCTACGGGAGGCAGCAGTGAGGAATATTGGTCAATGGGCGAGAGCCTGAACCAGCCAAG…
	Feature1552	EF445274.1.1500	Bacteria	Proteobacteria	Gammaproteobacteria	Aeromonadales	Succinivibrionaceae	Succinivibrionaceae UCG-001	uncultured bacterium	21.0714	9.50291	TACGGAGGGTGCGAGCGTTAATCGGAATGACTGGGCGTAAAGGGCACGCAGGTGGCGAGATAAGTTGGATGTGAAATTCCCGTGCTTAACATGGGGACTGCATCCAAAACTGTTGAACTGGAGTACTGTAGAGGGAGGTAGAATTCCACGTGTAGCGGTGAAATGCGTAGAGATGTGGAAGAATACCAGAGGCGAAGGCGGCCTCCTGGACAGATACTGACACTGAGGTGCGAAAGCGTGGGTAGCAAACAGG	GAGTTTGATCATGGCTCAGATTGAACGCTGGCGGCAGGCTTAACACATGCAAGTCGTACGGTAACAGAGGGAAGCTTGCTTCTCTGCTGACGAGTGGCGGACGGGTGAGTAATGTCTGGGAAGCTGCCTGCTTGAGGGGGATAGCGGAGCGAAAGTTCCGATAATACCGCGTAAGCCCGAAAGGGGAAAGTGCGGGACCGCAAGGCCGCACGCGAGCAGATGCGCCCAGATGGGATTAGGCAGTTGGGGAGGTAACGGCTCACCAAACCGATGATCTCTAGCTGGTTTGAGAGGACAATCAGCCACATTGGAATTGAGAAACGGACCAAACTCCTACGGGAGGCAGCAGTGGGGAATATTGCACAATGGGGGAAACCCTGATGCAGCCATGCCGCGTGT…
	Feature1315	DQ808394.1.1404	Bacteria	Proteobacteria	Gammaproteobacteria	Betaproteobacteriales	Burkholderiaceae	Sutterella	uncultured bacterium	20.4831	7.06338	TACGTAGGGTGCGAGCGTTAATCGGAATTACTGGGCGTAAAGGGTGCGCAGGCGGCTGCGCAAGACAGATGTGAAATCCCCGGGCTTAACCTGGGAACTGCATTTGTGACTGCACGGCTAGAGTTTGTCAGAGGAGGGTGGAATTCCGCGTGTAGCAGTGAAATGCGTAGATATGCGGAAGAACACCAATGGCGAAGGCAGCCCTCTGGGACATGACTGACGCTCATGCACGAAAGCGTGGGGAGCAAACGGG	AGAGTTTGATCCTGGCTCAGATTGAACGCTGGCGGCATGCCTTACACATGCAAGTCGAACGGCAGCGGGGGAGCTTGCTCCTGCCGGCGAGTGGCGAACGGGTGAGTAATGCATCGGAACGTGTCCTGTTGTGGGGAATAACTGATCGAAAGATCAGCTAATACCGCATGAGACCTGAGGGTGAAAGCGGGGGATCGCAAGACCTCGCGCGACAGGAGCGGCCGATGTCTGATTAGCTAGTTGGTGAGATAAAAGCTTACCAAGGCGACGATCAGTAGCTGGTCTGAGAGGATGATCAGCCACATTGGGACTGAGACACGGCCCAGACTCCTACGGGAGGCAGCAGTGGGGAATTTTGGACAATGGGGGAAACCCTGATCCAGCCATGCCGCGTGCGGG…
	Feature2272	EU772359.1.1382	Bacteria	Firmicutes	Clostridia	Clostridiales	Ruminococcaceae	Ruminococcus 1	uncultured bacterium	20.004	4.23342	TACGTAGGGGGCAAGCGTTATCCGGATTTACTGGGTGTAAAGGGAGCGTAGGCGGCTTGGCAAGTCTGATGTGAAAGCCCAGGGCTCAACCCTGGGACTGCATTGGAAACTGTCAGGCTAGAGTGCAGGAGAGGTAAGTGGAATTCCTAGTGTAGCGGTGAAATGCGTAGATATTAGGAGGAACACCAGTGGCGAAGGCGGCTTACTGGACTGTAACTGACGCTGAGGCTCGAAAGCGTGGGGAGCAAACAGG	AGAGTTTGATCCTGGCTCAGGATGAACGCTGGCGGCGTGCTTAACACATGCAAGTCGAACGAAGCACTTCAAAAGCTTGCTTTTGAAGTGACTGAGTGGCGGACGGGTGAGTAACGCGTGGGTAACCTGCCTTATACAGGGGGATAACAGTTGGAAACGACTGCTAATACCGCATAAGCGCACAGTGCCGCATGGCACAGTGTGAAAAACTCCGGTGGTATAAGATGGACCCGCGTCTGATTAGCTAGTTGGTGAGGTAACGGCTCACCAAGGCGACGATCAGTAGCCGGCTTGAGAGAGTGATCGGCCACATTGGGACTGAGACACGGCCCAAACTCCTACGGGAGGCAGCAGTGGGGAATATTGCACAATGGGGGAAACCCTGATGCAGCAACGCCG…
	Feature2865	FJ484858.1.1244	Bacteria	Firmicutes	Clostridia	Clostridiales	Clostridiaceae 1	Clostridium sensu stricto 1	uncultured Firmicutes bacterium	19.6216	2.95405	TACGTAGGTGGCGAGCGTTGTCCGGATTTACTGGGCGTAAAGGGAGCGTAGGCGGACTTTTAAGTGAGATGTGAAATACCCGGGCTCAACTTGGGTG	CGGGTGAGTAACACGTGGGCAAGCTGCCTCATAGAGGGGAATAGCCTTCCGAAAGGAAGATTAATACCGCATAAGATTGTAGCTTCGCATGAAGTAGCAATTAAAGGAGCAATCCGCTATGAGATGGGCCCGCGGCGCATTAGCTAGTTGGTGAGGTAATGGCTCACCAAGGCGACGATGCGTAGCCGACCTGAGAGGGTGATCGGCCACATTGGGACTGAGACACGGCCCAGACTCCTACGGGAGGCAGCAGTGGGGAATATTGCACAATGGGGGAAACCCTGATGCAGCAACGCCGCGTGAGTGATGACGGCCTTCGGGTTGTAAAGCTCTGTCTTCAGGGACGATAATGAACCGGGGTTAGCGCGTGCAGGGAGGCAAGCCACGGGCTAACTTACC…
	Feature2693	EU778637.1.1304	Bacteria	Bacteroidetes	Bacteroidia	Bacteroidales	Prevotellaceae	Prevotella 9	uncultured bacterium	17.866	5.1166	TACGGAAGGTCCGGGCGTTATCCGGATTTATTGGGTTTAAAGGGAGCGTAGGCCGGAGATTAAGCGTGTTGTGAAATGTAGACGCTCAACGTCTGCA	GGCGGACGGGTGAGTAATGCGTGAGCAACCTGCCTTTCAGAGGGGGACAACAGTTGGAAACGACTGCTAATACCGCATAACATATTTTGGGGGCATCCCCGAAATATCAAAGGAGCAATCCGCTGAAAGATGGGCTCACGTCTGATTAGCTAGTTGGTGGGGTAACGGCTCACCGAGGCTGCGATCAGTAGCCGGACTGAGAGGTTGAACGGCCACATTGGGACTGAGATACGGTCCAAACTCCTACGGGAGGCAGCAGTGAGGAATATTGGTCAATGGGCGAGAGCCTGAACCAGCCAAGTAGCGTGCAGGATGACGGCCCTATGGGTTGTAAACTGCTTTTATAAGGGAATAAAGTGAGAGTCGTGACTCTTTTTGCATGTACCTTATGAATAAGGA…
	Feature3172	GQ135899.1.1377	Bacteria	Firmicutes	Clostridia	Clostridiales	Clostridiaceae 1	Clostridium sensu stricto 1	uncultured bacterium	16.1122	4.7148	TACGTAGGTGGCAAGCGTTGTCCGGATTTACTGGGCGTAAAGGGAGCGTAGGCGGATTTTTAAGTGAGATGTGAAATACTCGGGCTTAACCTGAGTGCTGCATTTCAAACTGGAAGTCTAGAGTGCAGGAGAGGAGAAGGGAATTCCTAGTGTAGCGGTGAAATGCGTAGAGATTAGGAAGAACACCAGTGGCGAAGGCGCTTCTCTGGACTGTAACTGACGCTGAGGCTCGAAAGCGTGGGGAGCAAACAGG	AGAGTTTGATCCTGGCTCAGGACGAACGCTGGCGGCGTGCCTAACACATGCAAGTCGAGCGAATGAAGTTCCTTCGGGAACGGATTTAGCGGCGGACGGGTGAGTAACACGTGGGCAACCTGCCTCATAGAGGGGAATAGCCTTCCGAAAGGGAGATTAATACCGCATAAGATTGTAGTACCGCATGGTACAGCAATTAAAGGAGCAATCCGCTATGAGATGGGCCCGCGGCGCATTAGCTAGTTGGTGAGGTAACGGCTCACCAAGGCGACGATGCGTAGCCGACCTGAGAGGGTGATCGGCCACATTGGGACTGAGACACGGCCCAGACTCCTACGGGAGGCAGCAGTGGGGAATATTGCACAATGGGGGAAACCCTGATGCAGCAACGCCGCGTGA…
	Feature98	AB506421.1.1556	Bacteria	Firmicutes	Negativicutes	Selenomonadales	Veillonellaceae	uncultured	uncultured bacterium	14.3284	8.93311	TACGTAGGTGGCGAGCGTTGTCCGGAATTATTGGGCGTAAAGGGAGCGCAGGCGGGAGGCCAAGTCCATCCTAAAAGTGCGGGGCTCAACCCCGTGA	AGAGTTTGATCATGGCTCAGGACGAACGCTGGCGGCGTGCTTAACACATGCAAGTCGAACGAGACGATTGAAAGCTTGCTTTTGAAAGTCGAGTGGCAAACGGGTGAGTAACGCGTAGGCAACCTGCCTCTAGGATGGGGACAACAGTCCGAAAGGACTGCTAATACCGAATGTTGTAGATATTCCGCATGGAGTACCTATTAAAGATGGCCTCTACTTGTAAGCTATCACCTAGAGATGGGCCTACGTCTGATTAGCTGGTTGGTGGGGCAACGGCCTACCAAGGCGACGATCAGTAGCCGGTCTGAGAGGATGAACGGCCACATTGGAACTGAGACACGGTCCAGACTCCTACGGGAGGCAGCAGTGGGGAATCTTCCGCAATGGGCGAAAGCCTGA…
	Feature376	AM183054.1.1426	Bacteria	Firmicutes	Clostridia	Clostridiales	Clostridiaceae 1	Clostridium sensu stricto 1	uncultured bacterium	14.2741	5.27064	TACGTAGGTGGCGAGCGTTGTCCGGATTTACTGGGCGTAAAGGGAGCGTAGGCGGATTTTTAAGTGAGATGTGAAATACTCGGGCTTAACCTGAGTGCTGCATTTCAAACTGGAAGTCTAGAGTACAGGAGAGGAGAAGGGAATTCCTAGTGTAGCGGTGAAATGCGTAGAGATTAGGAAGAACACCAGTGGCGAAGGCGCTTCTCTGGACTGTAACTGACGCTGAGGCTCGAAAGCGTGGGGAGCAAACAGG	GATGAACGCTGGCGGCGTGCCTAACACATGCAAGTCGAGCGATTCTCTTCGGAGAAGAGCGGCGGACGGGTGAGTAACGCGTGGGTAACCTGCCCTGTACACACGGATAACATACCGAAAGGTATGCTAATACGAGATAATATGCTTTTATCGCATGGTAGAAGTATCAAAGCTCCGGCGGTACAGGATGGACCCGCGTCTGATTAGCTAGTTGGTAAGGTAACGGCTTACCAAGGCGACGATGCGTAGCCGACCTGAGAGGGTGATCGGCCACATTGGGACTGAGACACGGCCCAGACTCCTACGGGAGGCAGCAGTGGGGAATATTGCACAATGGGGGAAACCCTGATGCAGCAACGCCGCGTGAGTGATGACGGCCTTCGGGTTGTAAAGCTCTGT…
	Feature2720	EU779052.1.1312	Bacteria	Firmicutes	Bacilli	Lactobacillales	Streptococcaceae	Streptococcus	uncultured bacterium	11.8726	2.47918	TACGTAGGTCCCGAGCGTTGTCCGGATTTATTGGGCGTAAAGCGAGCGCAGGCGGTTTAATAAGTCTGAAGTTAAAGGCAGTGGCTTAACCATTGTTCGCTTTGGAAACTGTTAAACTTGAGTGCAGAAGGGGAGAGTGGAATTCCATGTGTAGCGGTGAAATGCGTAGATATATGGAGGAACACCGGTGGCGAAAGCGGCTCTCTGGTCTGTAACTGACGCTGAGGCTCGAAAGCGTGGGGAGCAAACAGG	GAGTGGCGGACGGGTGAGTAACGCGTGGGTAACCTGCCCCATACAGGGGGACAACAGTTGGAAACGACTGCTAATACCGCATAAGCGCACGGGACCGCATGGTTTTGTGTGAAAAACTCCGGTGGTATGGGATGGACCCGCGTCTGATTAGGTAGTTGGTGAGGTAATGGCCCACCAAGCCGACGATACATAGCCGACCTGAGAGGGTGATCGGCCACACTGGGACTGAGACACGGCCCAGACTCCTACGGGAGGCAGCAGTAGGGAATCTTCGGCAATGGGGGCAACCCTGACCGAGCAACGCCGCGTGAGTGAAGAAGGTTTTCGGATCGTAAAGCTCTGTTGTAAGAGAAGAACGTGTGTGAGAGTGGAAAGTTCACACAGTGACGGTAACTTACC…
	Feature310	AF371875.1.1469	Bacteria	Bacteroidetes	Bacteroidia	Bacteroidales	Prevotellaceae	Prevotellaceae NK3B31 group	uncultured bacterium	11.6014	3.14456	TACGGAAGGTCCGGGCGTTATCCGGATTTATTGGGTTTAAAGGGAGCGTAGGCCGGAGATTAAGCGTGTTGTGAAATGCCGCGGCTCAACCGTGGCA	AGAGTTTGATCATGGCTCAGGATGAACGCTAGCTACAGGCTTAACACATGCAAGTCGCGGGGCAGCATTTCTTTAGCTTGCTAAGGAAGATGGCGACCGGCGCACGGGTGAGTAACGCGTATCCAACCTGCCCTTGTCCACGGGATAACCCGGTGAAAACCGGCCTAATACCGTATGAGGTCACAAGCGGACATCCAACTGTGACGAAAGGTTTAGCGGACAAGGATGGGGATGCGTCCGATTAGCTTGACGGCGGGGTAACGGCCCACCGTGGCGACGATCGGTAGGGGTTCTGAGAGGAAGGTCCCCCACATTGGAACTGAGACACGGTCCAAACTCCTACGGGAGGCAGCAGTGAGGAATATTGGTCAATGGACGGGAGTCTGAACCAGCCAAGTA…

## Sheet: S10
TABLE S10: Predictive performance of the random forest prediction models
Training set
		Suckling	Weaning	Growing	Finishing	P value
	RMSE	2.67 ± 0.13c	2.67 ± 0.07c	4.18 ± 0.12b	7.57 ± 0.35a	< 0.001
	MAE	1.37 ± 0.04d	2.01 ± 0.04c	3.28 ± 0.10b	5.92 ± 0.29a	< 0.001
	R squared	0.98 ± 0.01a	0.96 ± 0.01b	0.94 ± 0.01c	0.88 ± 0.01d	< 0.001
Test set
		Suckling	Weaning	Growing	Finishing	P value
	RMSE	7.25 ± 11.48c	8.17 ± 0.25c	11.03 ± 1.45b	20.03 ± 2.94a	< 0.001
	MAE	4.02 ± 0.56d	5.57 ± 0.40c	8.80 ± 1.15b	15.66 ± 2.52a	< 0.001
	R squared	0.93 ± 0.03a	0.77 ± 0.07b	0.71 ± 0.09b	0.40 ± 0.11c	< 0.001
External validation (3 datasets which were not considered as training set)
		Suckling	Weaning	Growing	Finishing	P value
	RMSE	9.91 ± 0.85d	13.34 ± 0.21c	24.24 ± 1.49b	75.32 ± 3.29a	< 0.001
	MAE	11.11 ± 0.18c	7.28 ± 0.56d	19.15 ± 1.40b	71.81 ± 3.63a	< 0.001
	R squared	0.01 ± 0.01d	0.52 ± 0.02a	0.26 ± 0.01b	0.07 ± 0.01c	< 0.001
	P value from one-way ANOVA, Different superscript within a row means significant different (P<0.05)

[truncated: 2 more sheets: S11, S12]
